# Supplementary material for: Timing and trajectory of BCR::ABL1-driven chronic myeloid leukaemia
Source: Nature. 2025 Apr 9;640(8060):982–90. doi: 10.1038/s41586-025-08817-2 (PMC12018454; doi:10.1038/s41586-025-08817-2)
Supplement: Supplementary file 4 — Supplementary Tables 1–6. [file 41586_2025_8817_MOESM4_ESM.xlsx]

## Sheet: Table S1
Clinical data
		Clinical features at diagnosis										Clinical features at the time of sampling
	Patient	Sex	Age (Diagnosis)	WCC	Clinical features	BCR::ABL1	SOKAL	EUTOS	Sample (n)	Colonies (pre-QC)	Colonies (post-QC)	Time (yrs)	BCR::ABL1 % (at sample)	Age (at sample)	Therapy (at sample)	Therapy (to sample)	Therapy (to FU)	BCR::ABL1% (at FU)	FU (yrs)	Reasons, if loss of MMR
	PD57334	M	22	600-650	Fatigue, abdominal pain, retinal haemorrhage, splenomegaly	E13A2	Int	Low	1	96	55	0.75	10	23	D	I, D	I, D, P	<2	1.9
	PD56961	F	36	~50	No symptoms, incidental finding	E13A2	Low	Low	2	192	163	0	100	36	Nil	Nil	I	<0.01	13.6	1. Imatinib cessation during pregnancy. 2. Trail of Imatinib dose de-escalation.
												12.25	<0.1	48	I	I
	PD57335	M	45	250-300	Retinal haemorrhage, splenomegaly	E14A2	High	Low	2	143	102	0.6	20	46	D	I, D	I, D, N, A	~16	1.75
												1.7	15	47	A	I, D, N, A
	PD51634	F	50	250-300	B symptoms, abdominal pain, fatigue, splenomegaly	E14A2	Low/Int	Low	2	139	123	0	FISH+	50	HC	HC	D	<0.1	13.2	Dasatinib cessation due to TKI-related side effects. MMR re-established without further TKI treatment.
												4.2	<0.1	55	D	D
	PD51633	M	52	<50	Incidental finding	E14A2	Low	Low	1	97	81	0	FISH+	52	I	I	I, D	<0.01	2.6
	PD51632	M	55	50-100	Incidental finding	E13A2	Low	Low	2	103	83	0	90	55	I	I	I, D	<0.1	6.5	Idiopathic
												4.9	<0.1	59	D	I, D
	PD51635	F	61	100-150	Abdominal pain, splenomegaly	E14A2	High	Low	2	126	117	0	FISH+	61	HC	HC	I, D	<0.01	10.6	1.TKI cessation due to TKI-related side effects. 2. Trial of dose de-escalation. 3. Imatinib dose reduction due to cytopenias.
												9	<1	70	I	I
	PD57333	M	63	<25*	Headaches	E13A2	Int	Low	1	77	75	2.75	3	65	N	I, D, N	I, D, N	<0.01	3.9	Idiopathic
	PD57332	M	81	100-150	Fatigue, splenomegaly	E14A2	Int	Low	1	40	35	0	30	81	I	I	I	<0.1	1.4
	Age refers to age at diagnosis; WCC, white cell count at diagnosis (109/l); SOKAL and EUTOS refers to prognostic scoring systems; Time represents the sampling timepoint post diagnosis (in years); BCR::ABL1 % at the time of the sample (either by qPCR for BCR::ABL1/ABL ratio by international standards, or FISH where qPCR results were not available); HC, Hydroxycarbamide; Therapy (at sample) represe…

## Sheet: Table S2
BCR::ABL1 breakpoint summary
Patient	Chr	Pos	Ref	Alt	Breakpoint 1 annotation	Breakpoint 2 annotation	Fusion prediction♢	Additional event type	Additional event position	Additional event width (bp)
PD51632	chr22	23290298	C	C[chr9:130753850[	BCR intron 13	ABL1 intron 1	BCR::ABL1 (in-frame)	Duplication	chr22:23290217-23290298	82
PD51632	chr9	130753848	A	A[chr22:23290217[	ABL1 intron 1	BCR intron 13	ABL1::BCR (in-frame)	Deletion	chr9:130753849-130753849	1
PD51633	chr22	23291678	A	A[chr9:130781106[	BCR intron 14	ABL1 intron 1	BCR::ABL1 (in-frame)	Deletion	chr22:23291679-24970330	1678652*
PD51633	chr9	128984129	T	TAT[chr22:24970331[	NUP188 intron 19	KIAA1671 5UTRintron 1	NUP188::KIAA1671 (ambiguous)	Deletion	chr9:128984130-130781105	1796976**
PD51634	chr22	23291812	C	C[chr9:130717688[	BCR intron 14	ABL1 intron 1	BCR::ABL1 (in-frame)	Duplication	chr22:23291263-23291812	550
PD51634	chr9	130717650	T	T[chr22:23291263[	ABL1 intron 1	BCR intron 14	ABL1::BCR (in-frame)	Deletion	chr9:130717651-130717687	37
PD51635	chr22	23291542	C	C[chr9:130786279[	BCR intron 14	ABL1 intron 1	BCR::ABL1 (in-frame)	Deletion	chr22:23291543-23291690	148
PD51635	chr9	130777016	T	[chr17:79184121[ATT	ABL1 intron 1	RBFOX3 5UTRintron 4	No fusion♢♢	Deletion;Duplication	chr9:130776971-130777015; chr9:130786279-130786796	45;518
PD51635	chr17	79184344	C	C[chr22:23291691[	RBFOX3 5UTRintron 4	BCR intron 14	No fusion	Duplication	chr17:79184121-79184344	224
PD56961	chr22	23290351	C	C[chr9:130759924[	BCR exon 14	ABL1 intron 1	BCR::ABL1 (ambiguous)	Deletion	chr22:23290352-23290400	49
PD56961	chr9	130760610	T	T[chr22:23290401[	ABL1 intron 1	BCR exon 14	ABL1::BCR (ambiguous)	Duplication	chr9:130759924-130760610	687
PD57332	chr22	23292617	A	AT[chr9:130838329[	BCR exon 15	ABL1 intron 1	BCR::ABL1 (ambiguous)	Duplication	chr22:23292508-23292617	110
PD57332	chr9	130838680	A	AT[chr22:23292508[	ABL1 intron 1	BCR intron 14	ABL1::BCR (in-frame)	Duplication	chr9:130838329-130838680	352
PD57334	chr22	23290312	A	A[chr9:130751371[	BCR intron 13	ABL1 intron 1	BCR::ABL1 (in-frame)	Duplication	chr22:23290308-23290312	5
PD57334	chr9	130751362	T	T[chr22:23290308[	ABL1 intron 1	BCR intron 13	ABL1::BCR (in-frame)	Deletion	chr9:130751363-130751370	8
PD57335	chr22	23292576	T	TTTGCTT[chr9:130722227[	BCR exon 15	ABL1 intron 1	BCR::ABL1 (ambiguous)	Deletion	chr22:23292577-23292590	14
PD57335	chr9	130722320	G	G[chr22:23292591[	ABL1 intron 1	BCR exon 15	ABL1::BCR (ambiguous)	Duplication	chr9:130722227-130722320	94
Chr, Chromosome; Pos, Position; Ref, Reference genome; Alt, Alternative.
♢Breakpoint annotation and fusion prediction was performed with GRASS (https://cancerit.github.io/grass/), fusion candidates were classifed as in-frame or ambiguous where breakpoints intersected 5' UTRs or exons.
♢♢As this event path is composed of an inversion and translocation we predicted the consequence of the equivalent single event (chr9:+:130777016,chr17:+:79184121,AT) in GRASS.
*BCR; RGL4; C22orf15; MMP11; SMARCB1; SLC2A11; MIF; DDTL; CABIN1; SUSD2; SPECC1L; ADORA2A; UPB1; SNRPD3; GGT1; SGSM1; KIAA1671; IGLL1; DRICH1; ZNF70; VPREB3; CHCHD10; DERL3; GSTT2B; DDT; GSTT4; GGT5; GUCD1; LRRC75B; PIWIL3; LHFPL7
**NUP188; MIGA2; DOLPP1; PTPA; NTMT1; PRRX2; TOR1B; USP20; GPR107; NCS1; HMCN2; ASS1; FUBP3; PRDM12; EXOSC2; ABL1; ENSG00000288570; SH3GLB2; CRAT; IER5L; C9orf50; ASB6; PTGES; TOR1A; C9orf78; FNBP1

## Sheet: Table S3
Growth rate estimates using Phylofit
			Annualised Growth Rates (%)			Instantaneous Growth Rates (s)
donor	LABEL	ntip	S	S_lb	S_ub	s	s_lb	s_ub	doubling_time(Years)
PD57334	PD57334: BCR::ABL1	11	989967	9066.34	1.34769e+08	13.8054	9.11243	18.7191	0.0502083
PD56961	PD56961: BCR::ABL1	58	267.824	117.647	629.863	5.59406	4.77615	6.44709	0.123908
PD51634	PD51634: BCR::ABL1	75	26.9796	16.9738	43.0619	3.33148	2.88892	3.78559	0.20806
PD51633	PD51633: BCR::ABL1	4	1.79867	1.04467	7.8214	1.02915	0.715236	2.17718	0.673517
PD51632	PD51632: BCR::ABL1	59	193.569	86.4536	437.243	5.27079	4.47111	6.08277	0.131507
PD51635	PD51635: BCR::ABL1	30	1.14378	1.04156	1.24852	0.762569	0.713712	0.810272	0.908963
PD57332	PD57332: BCR::ABL1	35	2.44657	1.8288	3.24614	1.23738	1.03985	1.44601	0.560174
PD57335	PD57335: BCR::ABL1	66	735.226	240.127	2398.47	6.60154	5.48532	7.783	0.104998
PD57335	PD57335yr:BCR::ABL:Time point 2	25	2395.59	281.412	32546.3	7.7818	5.64337	10.3904	0.0890728
PD51635	PD51635:TET2:p.P1889L	4	0.73637	0.175992	18.8272	0.551797	0.162112	2.98706	1.25616
PD51635	PD51635:DNMT3A: o1310T	14	0.344383	0.173474	0.695244	0.295935	0.159968	0.527827	2.34223
PD51635	PD51635:DNMT3A:p.D845fs*8	7	0.823635	0.372374	1.60442	0.600832	0.316542	0.95721	1.15365
PD51635	PD51635:BCR::ABL1:Subclone	23	5.19373	3.15607	8.84866	1.82354	1.42457	2.28733	0.380111
PD51635	PD51635_REMOVE_LATE:DNMT3A: o1310T	13	0.316117	0.178804	0.611091	0.274686	0.164501	0.476911	2.52342
PD57733	PD57733:DNMT3A:p.F868L	5	0.343415	0.125481	0.830349	0.295215	0.118211	0.604507	2.34794
PD57733	PD57733:No Driver	5	1.59576	0.461639	5.39178	0.95388	0.379558	1.85501	0.726661
PD57332	PD57332:RUNX1:BCR::ABL1	31	5.37485	3.41719	8.71931	1.85236	1.4855	2.27411	0.374197
PD57332	PD57332:RUNX1(Singleton):BCR::ABL1	5	7.36726	2.01332	66.1862	2.12433	1.10304	4.20747	0.32629
Key:
Note:	The median is defined with respect to the relevant posterior distribution.
	Lower and upper bounds are of the equal tailed 95% credibility interval of the relevant posterior distribution.
S_median	Annualised growth rates estimated using Phylofit (median). The clone grows by a factor of 1+S each year.
S_lb	Annualised growth rates estimated using Phylofit (lower bound).
S_ub	Annualised growth rates estimated using Phylofit (mean).
s_median	Instantaneous growth rate estimate of Phylofit (median). S=exp(s)-1
s_lb	Instantaneous growth rate estimate of Phylofit (lower bound).
s_ub	Instantaneous growth rate estimate of Phylofit (upper bound).
doubling_time	Doubling time based on the median growth rate estimate. Doubling time=1/log2(1+S).
♢Includes RUNX1 clade as a representative singleton + the 4 non RUNX1 BCR::ABL1 colonies

## Sheet: Table S4
Growth rates estimates (comparison of different methods)
donor	LABEL	ntip	estimate_phylofit	estimate_cloneRateML	estimate_cloneRateBirthDeathMCMC	estimate_cloneRateMoltime	lowerBound_phylofit	lowerBound_cloneRateML	lowerBound_cloneRateBirthDeathMCMC	lowerBound_cloneRateMoltime	upperBound_phylofit	upperBound_cloneRateML	upperBound_cloneRateBirthDeathMCMC	upperBound_cloneRateMoltime	s_text_phylofit	s_text_cloneRateML	s_text_cloneRateBirthDeathMCMC	s_text_cloneRateMoltime	S_text_phylofit	S_text_cloneRateML	S_text_cloneRateBirthDeathMCMC	S_text_cloneRateMoltime
PD57334	PD57334: BCR::ABL1	11	13.8054	20.7396	15.2818	23.0046	9.11243	10.4904	8.63828	-1.67447	18.7191	30.9889	23.3522	47.6836	13.8(9.1-18.7)	20.7(10.5-31.0)	15.3(8.6-23.4)	23.0(-1.7-47.7)	989966.8(9066.3-134768663.4)	1016518039.7(35967.7-28727969183046.2)	4332933.7(5642.6-13858925460.7)	9789596903.1(-0.8-511380008495222554624.0)
PD56961	PD56961: BCR::ABL1	58	5.59406	5.80638	5.58301	6.5576	4.77615	4.55676	4.44337	4.40859	6.44709	7.056	6.84371	8.70661	5.6(4.8-6.4)	5.8(4.6-7.1)	5.6(4.4-6.8)	6.6(4.4-8.7)	267.8(117.6-629.9)	331.4(94.3-1158.8)	264.9(84.1-937.0)	703.6(81.2-6041.7)
PD51634	PD51634: BCR::ABL1	75	3.33148	3.41715	3.31545	3.6211	2.88892	2.77042	2.73542	2.7011	3.78559	4.06387	3.97874	4.5411	3.3(2.9-3.8)	3.4(2.8-4.1)	3.3(2.7-4.0)	3.6(2.7-4.5)	27.0(17.0-43.1)	29.5(15.0-57.2)	26.5(14.4-52.4)	36.4(13.9-92.8)
PD51633	PD51633: BCR::ABL1	4	1.02915	0.600107	0.6267	0.573825	0.715236	0.108311	0.158808	-0.00412514	2.17718	1.0919	1.40095	1.15178	1.0(0.7-2.2)	0.6(0.1-1.1)	0.6(0.2-1.4)	0.6(-0.0-1.2)	1.8(1.0-7.8)	0.8(0.1-2.0)	0.9(0.2-3.1)	0.8(-0.0-2.2)
PD51632	PD51632: BCR::ABL1	59	5.27079	5.40248	5.18784	6.23608	4.47111	4.24968	4.16592	4.29473	6.08277	6.55528	6.37907	8.17743	5.3(4.5-6.1)	5.4(4.2-6.6)	5.2(4.2-6.4)	6.2(4.3-8.2)	193.6(86.5-437.2)	221.0(69.1-701.9)	178.1(63.5-588.4)	509.9(72.3-3558.7)
PD51635	PD51635: BCR::ABL1	30	0.762569	1.00748	0.835753	1.11411	0.713712	0.705994	0.572193	0.695889	0.810272	1.30896	1.15599	1.53233	0.8(0.7-0.8)	1.0(0.7-1.3)	0.8(0.6-1.2)	1.1(0.7-1.5)	1.1(1.0-1.2)	1.7(1.0-2.7)	1.3(0.8-2.2)	2.0(1.0-3.6)
PD57332	PD57332: BCR::ABL1	35	1.23738	1.4763	1.37341	2.74048	1.03985	1.0673	1.02792	1.72325	1.44601	1.8853	1.78256	3.7577	1.2(1.0-1.4)	1.5(1.1-1.9)	1.4(1.0-1.8)	2.7(1.7-3.8)	2.4(1.8-3.2)	3.4(1.9-5.6)	2.9(1.8-4.9)	14.5(4.6-41.8)
PD57335	PD57335: BCR::ABL1	66	6.60154	3.88281	3.81761	3.67145	5.48532	3.09945	3.0327	2.65323	7.783	4.66617	4.71755	4.68968	6.6(5.5-7.8)	3.9(3.1-4.7)	3.8(3.0-4.7)	3.7(2.7-4.7)	735.2(240.1-2398.5)	47.6(21.2-105.3)	44.5(19.8-110.9)	38.3(13.2-107.8)
PD57335	PD57335yr:BCR::ABL:Time point 2	25	7.7818	7.38688	7.28609	NA	5.64337	4.96542	5.10035	NA	10.3904	9.80835	10.0435	NA	7.8(5.6-10.4)	7.4(5.0-9.8)	7.3(5.1-10.0)	NA	2395.6(281.4-32546.3)	1613.7(142.4-18183.9)	1458.8(163.1-23005.0)	NA
PD51635	PD51635:TET2:p.P1889L	4	0.551797	0.587314	0.647663	NA	0.162112	0.106001	0.214925	NA	2.98706	1.06863	1.4894	NA	0.6(0.2-3.0)	0.6(0.1-1.1)	0.6(0.2-1.5)	NA	0.7(0.2-18.8)	0.8(0.1-1.9)	0.9(0.2-3.4)	NA
PD51635	PD51635:DNMT3A: o1310T	14	0.295935	0.137461	0.136166	NA	0.159968	0.0772464	0.0783223	NA	0.527827	0.197676	0.210525	NA	0.3(0.2-0.5)	0.1(0.1-0.2)	0.1(0.1-0.2)	NA	0.3(0.2-0.7)	0.1(0.1-0.2)	0.1(0.1-0.2)	NA
PD51635	PD51635:DNMT3A:p.D845fs*8	7	0.600832	0.75495	0.639838	NA	0.316542	0.287262	0.30387	NA	0.95721	1.22264	1.13487	NA	0.6(0.3-1.0)	0.8(0.3-1.2)	0.6(0.3-1.1)	NA	0.8(0.4-1.6)	1.1(0.3-2.4)	0.9(0.4-2.1)	NA
PD51635	PD51635:BCR::ABL1:Subclone	23	1.82354	1.8574	1.7381	NA	1.42457	1.22261	1.20722	NA	2.28733	2.49219	2.38554	NA	1.8(1.4-2.3)	1.9(1.2-2.5)	1.7(1.2-2.4)	NA	5.2(3.2-8.8)	5.4(2.4-11.1)	4.7(2.3-9.9)	NA
PD51635	PD51635_REMOVE_LATE:DNMT3A: o1310T	13	0.274686	0.247428	0.243697	NA	0.164501	0.134951	0.144955	NA	0.476911	0.359905	0.378543	NA	0.3(0.2-0.5)	0.2(0.1-0.4)	0.2(0.1-0.4)	NA	0.3(0.2-0.6)	0.3(0.1-0.4)	0.3(0.2-0.5)	NA
PD57733	PD57733:DNMT3A:p.F868L	5	0.295215	0.328969	0.329489	NA	0.118211	0.087836	0.131185	NA	0.604507	0.570102	0.644492	NA	0.3(0.1-0.6)	0.3(0.1-0.6)	0.3(0.1-0.6)	NA	0.3(0.1-0.8)	0.4(0.1-0.8)	0.4(0.1-0.9)	NA
PD57733	PD57733:No Driver	5	0.95388	1.08334	1.00466	NA	0.379558	0.289256	0.406064	NA	1.85501	1.87743	1.95828	NA	1.0(0.4-1.9)	1.1(0.3-1.9)	1.0(0.4-2.0)	NA	1.6(0.5-5.4)	2.0(0.3-5.5)	1.7(0.5-6.1)	NA
PD57332	PD57332:RUNX1:BCR::ABL1	31	1.85236	2.00239	1.90124	NA	1.4855	1.41293	1.39937	NA	2.27411	2.59185	2.49042	NA	1.9(1.5-2.3)	2.0(1.4-2.6)	1.9(1.4-2.5)	NA	5.4(3.4-8.7)	6.4(3.1-12.4)	5.7(3.1-11.1)	NA
PD57332	PD57332:RUNX1(Singleton):BCR::ABL1	5	2.12433	2.46562	2.20488	NA	1.10304	0.658329	0.879574	NA	4.20747	4.2729	4.03732	NA	2.1(1.1-4.2)	2.5(0.7-4.3)	2.2(0.9-4.0)	NA	7.4(2.0-66.2)	10.8(0.9-70.7)	8.1(1.4-55.7)	NA
Key:
Note:	All methods : Estimated small s for all methods. To convert to S in excel do: exp(s)-1.
cloneRateML	Estimated using cloneRate::maxLikelihood on the rtreefit time based tree. The values given are the maximum likelihood estimate and corresponding 95% confidence intervals for the annualised growth rate.
cloneRateMoltime	Estimated using cloneRate::sharedMuts on the molecular time based tree and the supplied mutation rate parameter is the median of the rtreefit based clade specific rate.The values given are the maximum likelihood estimate and corresponding 95% confidence intervals for the annualised growth rate.
cloneRateBirthDeathMCMC	Estimated using cloneRate::birthDeathMCMC on the rtreefit time based tree. The value given for the estimate is the median of the posterior distribution of the annualised growth rate and the bounds are for the corresponding equal tailed 95% credibility intervals.
phylofit	Estimated using phylofit on the rtreefit time based tree. The value given for the estimate is the median of the posterior distribution of the annualised growth rate and the bounds are for the corresponding equal tailed 95% credibility intervals.

## Sheet: Table S5
Donor level summary of timing of CML clonal expansion and growth rates
					Start and end of trunk (Molecular Time)		Trunk Start (Age from conception (Years))			Trunk End (Age from conception (Years))			Age from conception (Years)		Latency			Estimated BCR::ABL1 Annualised Growth Rates (Clone grows by a factor of 1+S each year)				SNV Per Year Estimated Mutation Rates						Difference Between Mutant and Wild type rates				C>T & CpG proportions			C>T & CpG counts			SNV Counts			Instantaneous Growth Rates (s:=log(1+S))			Doubling Time
Donor	DIAGNOSIS_GAP	age_at_diagnosis	node	n_samples_in_clade	start_mutcount	end_mutcount	t_lower_lb95	t_lower_ub95	t_lower_median	t_upper_lb95	t_upper_median	t_upper_ub95	t_first_sample	t_diagnosis	latency_median	latency_lb	latency_ub	S_ltt_median	S_ltt_mean	S_ltt_lb	S_ltt_ub	WT_mean	BCRABL_mean	WT_ub	BCRABL_ub	WT_lb	BCRABL_lb	lambda_diff_mean	lambda_diff_median	lambda_diff_lb	lambda_diff_ub	C_T_Mutant	C_T_Trunk	C_T_WildType	n_C_T_Mutant	n_C_T_Trunk	n_C_T_WildType	n_Mutant_total	n_Trunk_total	n_WildType_total	s_median	s_lb	s_ub	doubling_time
PD51632	0	55	89	59	18.0291	1070.06	0.0739144	0.178056	0.115451	49.1844	50.8081	51.9512	55.7283	55.7283	4.92018	3.7771	6.54384	193.569	211.469	86.4536	437.243	19.3121	28.5547	19.6675	36.9284	18.9623	21.2957	9.24264	9.03933	1.96269	17.6922	0.376263	0.178095	0.173529	2346	187	4286	6235	1050	24699	5.27079	4.47111	6.08277	0.131507
PD51633	0	52	98	4	24.4243	724.927	0.0944546	0.284825	0.146984	36.7644	39.6444	42.2288	52.7283	52.7283	13.0839	10.4995	15.9638	1.79867	3.34416	1.04467	7.8214	15.6228	20.8279	15.8403	25.7436	15.4117	16.7718	5.20506	5.0415	1.13758	10.139	0.251337	0.1875	0.160591	141	114	8150	561	608	50750	1.02915	0.715236	2.17718	0.673517
PD51634	0	50	131	75	14.8658	905.508	0.0647404	0.307159	0.107368	42.7326	44.4324	45.6941	50.7283	50.7283	6.29583	5.03421	7.99564	26.9796	27.7332	16.9738	43.0619	17.0481	29.658	17.3714	36.813	16.7422	23.3318	12.6099	12.4885	6.27828	19.8063	0.342563	0.163484	0.169397	3192	137	5945	9318	838	35095	3.33148	2.88892	3.78559	0.20806
PD51635	0	61	183	32	25.1193	1039.34	0.150388	0.800196	0.240937	45.5705	47.7771	49.738	61.7283	61.7283	13.9512	11.9903	16.1578	1.14378	1.14403	1.04156	1.24852	19.8841	22.7919	20.1267	26.2817	19.6435	19.6932	2.90782	2.84595	-0.223691	6.4251	0.308873	0.159722	0.154572	1469	161	12599	4756	1008	81509	0.762569	0.713712	0.810272	0.908963
PD56961	0	36	244	58	23.0868	641.593	0.114909	1.04527	0.284717	31.4813	32.7839	33.7121	36.7283	36.7283	3.94441	3.0162	5.24697	267.824	294.322	117.647	629.863	17.5478	24.1359	17.8294	31.2739	17.233	18.0446	6.5881	6.43089	0.5075	13.7308	0.410812	0.165584	0.159098	1497	102	11684	3644	616	73439	5.59406	4.77615	6.44709	0.123908
PD57334	0.83	22	75	11	7.1047	441.953	0.0197476	0.078254	0.0421925	18.7114	19.7232	20.5106	23.7283	22.8983	3.17504	2.3877	4.1869	989967	2.24991e+07	9066.34	1.34769e+08	17.1368	28.3386	17.561	34.7556	16.7235	22.5935	11.2017	11.0814	5.42617	17.6401	0.27027	0.196262	0.18409	240	84	2446	888	428	13287	13.8054	9.11243	18.7191	0.0502083
PD57335	0.67	45	109	91	12.7291	685.304	0.0569776	0.146397	0.0938564	40.2552	41.6856	42.6241	46.7283	46.0583	4.37263	3.43413	5.80304	735.226	890.358	240.127	2398.47	17.2684	24.5478	17.7402	29.6618	16.8051	19.4385	7.2794	7.27187	2.08214	12.4632	0.226563	0.167192	0.169675	1931	106	1269	8523	634	7479	6.60154	5.48532	7.783	0.104998
PD57333	0	65	NA	NA	NA	NA	NA	NA	NA	NA	NA	NA	65.7283	65.7283	NA	NA	NA	NA	NA	NA	NA	17.2011	NA	17.41	NA	16.9996	NA	NA	NA	NA	NA	NA	NA	0.158583	NA	NA	10646	NA	NA	67132	NA	NA	NA	NA
PD57332	0	81	38	35	0	1333	0	0	0	68.312	71.4129	73.7881	81.7283	81.7283	10.3154	7.9402	13.4163	2.44657	2.47008	1.8288	3.24614	18.0402	22.9709	18.6201	29.5899	17.6661	17.5265	4.93067	4.74807	-0.801014	11.6833	0.312089	NA	NA	1425	NA	NA	4566	NA	NA	1.23738	1.03985	1.44601	0.560174
Key:
Note:	Unless otherwise specified the median and mean are defined with respect to the relevant posterior distribution.
	Lower and upper bounds are of the equal tailed 95% credibility interval of the relevant posterior distribution.
DIAGNOSIS_GAP	Gap between diagnosis and first colony sampling (Years)
age_at_diagnosis	Age at diagnosis(Years)
node	Phylo object child node of BCR::ABL1 trunk
n_samples_in_clade	Number of samples in BCR::ABL1 clade
start_mutcount	Mutation count at start of trunk
end_mutcount	Mutation count at end of trunk. The end of the trunk corresponds to the most recent common ancestor of the BCR::ABL1 mutant colonies.
t_lower_lb95	Age since conception at start of trunk (lower bound) (Years)
t_lower_ub95	Age since conception at start of trunk (upper bound)(Years)
t_lower_median	Age since conception at start of trunk (median)(Years)
t_upper_lb95	Age since conception at end of trunk (lower bound)(Years)
t_upper_median	Age since conception at end of trunk (median)(Years)
t_upper_ub95	Age since conception at end of trunk (upper bound)(Years)
t_first_sample	Age at first sample since conception (=Age+(40*7-14)/365.25) (Years)
t_diagnosis	Age at diagnosis since conception (Years)
latency_median	Gap between diagnosis and most recent common ancestor (median) (Years)
latency_lb	Gap between diagnosis and most recent common ancestor (lower bound) (Years)
latency_ub	Gap between diagnosis and most recent common ancestor (upper bound) (Years)
S_ltt_median	Annualised growth rates estimated using Phylofit (median). The clone grows by a factor of 1+S each year.
S_ltt_mean	Annualised growth rates estimated using Phylofit (mean).
S_ltt_lb	Annualised growth rates estimated using Phylofit (lower bound).
S_ltt_ub	Annualised growth rates estimated using Phylofit (mean).
WT_mean	rtreefit estimated mutation rates of wild type colonies (mean). Autosomal SNVs per year.
BCRABL_mean	rtreefit estimated mutation rates of BCR::ABL1 colonies (mean). Autosomal SNVs per year.
WT_ub	rtreefit estimated mutation rates of wild type colonies (upper bound). Autosomal SNVs per year.
BCRABL_ub	rtreefit estimated mutation rates of BCR::ABL1 colonies upper bound). Autosomal SNVs per year.
WT_lb	rtreefit estimated mutation rates of wild type colonies (mean). Autosomal SNVs per year.
BCRABL_lb	rtreefit estimated mutation rates of BCR::ABL1 colonies (mean). Autosomal SNVs per year.
lambda_diff_mean	Mean of difference between estimated mutation rates of mutant and wild type colonies.
lambda_diff_median	Median of difference between estimated mutation rates of mutant and wild type colonies.
lambda_diff_lb	Lower bound of difference between estimated mutation rates of mutant and wild type colonies.
lambda_diff_ub	Upper bound of difference between estimated mutation rates of mutant and wild type colonies.
C_T_Mutant	Proportion of SNVs that are C>T at CpG in mutant clade
C_T_Trunk	Proportion of SNVs that are C>T at CpG in the mutant trunk
C_T_WildType	Proportion of SNVs that are C>T at CpG in wild type branches
n_C_T_Mutant	Count of SNVs that are C>T at CpG in mutant clade
n_C_T_Trunk	Count of SNVs that are C>T at CpG in the mutant trunk
n_C_T_WildType	Count of SNVs that are C>T at CpG in wild type branches
n_Mutant_total	Count of SNVs that are assigned to the mutant clade
n_Trunk_total	Count of SNVs that are assigned to the mutant trunk
n_WildType_total	Count of SNVs that are assigned to wild type branches
s_median	Instantaneous growth rate estimate of Phylofit (median). S=exp(s)-1
s_lb	Instantaneous growth rate estimate of Phylofit (lower bound).
s_ub	Instantaneous growth rate estimate of Phylofit (upper bound).
doubling_time	Doubling time based on the median growth rate estimate. Doubling time=1/log2(1+S).

## Sheet: Table S6
Advanced phase driver mutations
Patient	Phase CML	Age at sample		Driver event	Event	VAF†		Patient	Chromosome arm-level events
PD60243a	Advanced	81		BCR::ABL1	SV	0.37		PD60243a	+8
PD60243a	Advanced	81		DNMT3A.p.A571_A572delAA	DEL	0.563		PD60254c	+1q & -16q
PD60243a	Advanced	81		RUNX1.p.R166*	SNV	0.5075		PD60265a	-
PD60254c	Advanced	73		BCR::ABL1	SV	0.415		PD60277c	+8, isolated i(17q)
PD60254c	Advanced	73		ASXL1.p.G646fs*12	INS	0.5
PD60254c	Advanced	73		KIT.p.A616V	SNV	0.4607
PD60265a	Advanced	38		BCR::ABL1	SV	0.371
PD60265a	Advanced	38		BCOR.p.L532fs*57	DEL	0.8095#
PD60277c	Advanced	51		BCR::ABL1	SV	0.393
PD60277c	Advanced	51		CUX1.p.A672V	SNV	0.4505
PD60277c	Advanced	51		ASXL1.p.Y591fs*1	INS	0.3786
SV, structural variant; DEL, deletion; INS, insertion; SNV, single nucleotide variant. The calculation of VAF of BCR::ABL1 incurs an increased reference bias. This leads to lower VAFs compared to that calculated for SNVs and INDELs. #chrX ariant in male donor. Shaded rows of grey delineate different donors.
