# Supplementary material for: Timing and trajectory of BCR::ABL1-driven chronic myeloid leukaemia
Source: Nature. 2025 Apr 9;640(8060):982–90. doi: 10.1038/s41586-025-08817-2 (PMC12018454; doi:10.1038/s41586-025-08817-2)
Supplement: Supplementary file 5 — Source Data Figs. 1–4 and Extended Data Figs. 1–6 [file 41586_2025_8817_MOESM5_ESM.xlsx]

## Sheet: Key
Figure	Subpanel	Data type	Worksheet
Figure1	a	Quantitive
Figure1	b	Descriptive	NA
Figure1	c	Descriptive	NA
Figure1	d	Descriptive	NA
Figure1	e	Descriptive	NA
Figure1	f	Descriptive	NA
Figure2	NA	Descriptive	NA
Figure3	a	Quantitive	NUMBERS_figure_3a
Figure3	b	Descriptive	NA
Figure3	c	Quantitive	NUMBERS_figure_3c
Figure3	d	Quantitive	NUMBERS_figure_3d
Figure3	e	Quantitive	NUMBERS_figure_3e
Figure3	f	Quantitive	NUMBERS_figure_3f
Figure3	g	Quantitive	NUMBERS_figure_3g
Figure3	h	Quantitive	NUMBERS_figure_3h
Figure4	a	Quantitive	NUMBERS_Figure_4a
Figure4	b	Quantitive	NUMBERS_Figure_4b
Figure4	c	Quantitive	NUMBERS_Figure_4c
Figure4	d	Quantitive	NUMBERS_Figure_4d
Figure4	e	Descriptive	NA
Figure4	f	Descriptive	NA
Ext_Fig1	NA	Quantitive	Clinical data
Ext_Fig2	a-e	Descriptive	NA
Ext_Fig3	a	Quantitive	extended_data_3a
Ext_Fig3	b	Mixed	extended_data_3b
Ext_Fig4	NA	Mixed	extended_data_4
Ext_Fig5	a	Quantitive	extended_data_5a
Ext_Fig5	b	Quantitive	extended_data_5b
Ext_Fig6	a	Quantitive	AoU
Ext_Fig6	b	Quantitive	AoU
Ext_Fig6	c	Quantitive	AoU

## Sheet: NUMBERS_figure_3a
Patient	Sample	Driver status	Age (years)	SNV burden (depth adjusted)
PD57334	PD57334a_lo0005	Wild-type	23	413.828
PD57334	PD57334a_lo0021	Wild-type	23	420.451
PD57334	PD57334a_lo0023	Wild-type	23	396.902
PD57334	PD57334a_lo0057	Wild-type	23	401.614
PD57334	PD57334a_lo0046	Wild-type	23	488.291
PD57334	PD57334a_lo0011	Wild-type	23	395.247
PD57334	PD57334a_lo0048	Wild-type	23	508.617
PD57334	PD57334a_lo0072	Wild-type	23	400.839
PD57334	PD57334a_lo0045	Wild-type	23	467.359
PD57334	PD57334a_lo0032	Wild-type	23	385.085
PD57334	PD57334a_lo0013	Wild-type	23	407.565
PD57334	PD57334a_lo0066	Wild-type	23	473.144
PD57334	PD57334a_lo0059	Wild-type	23	552.666
PD57334	PD57334a_lo0022	Wild-type	23	521.799
PD57334	PD57334a_lo0026	Wild-type	23	476.024
PD57334	PD57334a_lo0058	Wild-type	23	396.365
PD57334	PD57334a_lo0049	Wild-type	23	432.621
PD57334	PD57334a_lo0029	Wild-type	23	444.263
PD57334	PD57334a_lo0060	Wild-type	23	439.061
PD57334	PD57334a_lo0092	Wild-type	23	353.919
PD57334	PD57334a_lo0039	*BCR::ABL1*	23	529.741
PD57334	PD57334a_lo0056	*BCR::ABL1*	23	550.66
PD57334	PD57334a_lo0037	*BCR::ABL1*	23	595.879
PD57334	PD57334a_lo0061	*BCR::ABL1*	23	542.169
PD57334	PD57334a_lo0067	*BCR::ABL1*	23	555.835
PD57334	PD57334a_lo0071	*BCR::ABL1*	23	537.112
PD57334	PD57334a_lo0036	*BCR::ABL1*	23	564.774
PD57334	PD57334a_lo0070	*BCR::ABL1*	23	538.949
PD57334	PD57334a_lo0063	*BCR::ABL1*	23	593.64
PD57334	PD57334a_lo0031	*BCR::ABL1*	23	574.681
PD57334	PD57334a_lo0093	*BCR::ABL1*	23	536.653
PD57334	PD57334a_lo0010	Wild-type	23	412.438
PD57334	PD57334a_lo0027	Wild-type	23	448.503
PD57334	PD57334a_lo0020	Wild-type	23	390.298
PD57334	PD57334a_lo0040	Wild-type	23	426.439
PD57334	PD57334a_lo0068	Wild-type	23	496.358
PD57334	PD57334a_lo0017	Wild-type	23	416.828
PD57334	PD57334a_lo0069	Wild-type	23	449.224
PD57334	PD57334a_lo0016	Wild-type	23	389.944
PD57334	PD57334a_lo0009	Wild-type	23	450.378
PD57334	PD57334a_lo0018	Wild-type	23	476.357
PD57334	PD57334a_lo0065	Wild-type	23	392.345
PD57334	PD57334a_lo0090	Wild-type	23	354.596
PD57334	PD57334a_lo0030	Wild-type	23	406.144
PD57334	PD57334a_lo0076	Wild-type	23	582.079
PD57334	PD57334a_lo0008	Wild-type	23	375.182
PD57334	PD57334a_lo0025	Wild-type	23	401.263
PD57334	PD57334a_lo0062	Wild-type	23	437.929
PD57334	PD57334a_lo0091	Wild-type	23	461.955
PD57334	PD57334a_lo0077	Wild-type	23	347.965
PD57334	PD57334a_lo0007	Wild-type	23	412.992
PD57334	PD57334a_lo0034	Wild-type	23	399.434
PD57334	PD57334a_lo0082	Wild-type	23	431.026
PD57334	PD57334a_lo0001	Wild-type	23	425.358
PD57334	PD57334a_lo0004	Wild-type	23	412.137
PD56961	PD56961b_lo0068	Wild-type	48	890.191
PD56961	PD56961a_lo0092	Wild-type	36	660.541
PD56961	PD56961a_lo0089	Wild-type	36	623.931
PD56961	PD56961b_lo0051	Wild-type	48	901.427
PD56961	PD56961b_lo0090	Wild-type	48	833.124
PD56961	PD56961b_lo0062	Wild-type	48	777.899
PD56961	PD56961b_lo0042	Wild-type	48	809.047
PD56961	PD56961b_lo0033	Wild-type	48	878.732
PD56961	PD56961b_lo0022	Wild-type	48	932.198
PD56961	PD56961b_lo0078	Wild-type	48	897.514
PD56961	PD56961b_lo0029	Wild-type	48	859.159
PD56961	PD56961b_lo0049	Wild-type	48	868.263
PD56961	PD56961b_lo0094	Other	48	923.791
PD56961	PD56961b_lo0040	Wild-type	48	857.296
PD56961	PD56961b_lo0018	Wild-type	48	847.541
PD56961	PD56961b_lo0015	Wild-type	48	804.465
PD56961	PD56961b_lo0079	Wild-type	48	906.319
PD56961	PD56961b_lo0089	Wild-type	48	849.915
PD56961	PD56961a_lo0095	Wild-type	36	706.063
PD56961	PD56961b_lo0052	Wild-type	48	865.855
PD56961	PD56961b_lo0076	Wild-type	48	895.971
PD56961	PD56961b_lo0039	Wild-type	48	864.3
PD56961	PD56961b_lo0075	Wild-type	48	914.487
PD56961	PD56961b_lo0028	Wild-type	48	885.516
PD56961	PD56961b_lo0048	Wild-type	48	865.9
PD56961	PD56961b_lo0096	Wild-type	48	907.598
PD56961	PD56961b_lo0020	Wild-type	48	734.561
PD56961	PD56961b_lo0037	Wild-type	48	862.139
PD56961	PD56961b_lo0053	Wild-type	48	846.6
PD56961	PD56961b_lo0012	Wild-type	48	799.185
PD56961	PD56961b_lo0014	Wild-type	48	927.751
PD56961	PD56961b_lo0007	Wild-type	48	829.378
PD56961	PD56961b_lo0058	Wild-type	48	852.701
PD56961	PD56961b_lo0024	Wild-type	48	820.385
PD56961	PD56961a_lo0090	Wild-type	36	668.103
PD56961	PD56961b_lo0083	Wild-type	48	718.479
PD56961	PD56961b_lo0091	Wild-type	48	897.675
PD56961	PD56961b_lo0004	Wild-type	48	886.137
PD56961	PD56961b_lo0081	Wild-type	48	842.629
PD56961	PD56961b_lo0080	Wild-type	48	863.686
PD56961	PD56961b_lo0041	Wild-type	48	880.741
PD56961	PD56961b_lo0093	Wild-type	48	865.666
PD56961	PD56961b_lo0001	Wild-type	48	863.621
PD56961	PD56961b_lo0026	Wild-type	48	837.479
PD56961	PD56961b_lo0061	Wild-type	48	776.353
PD56961	PD56961b_lo0085	Wild-type	48	815.224
PD56961	PD56961b_lo0095	Wild-type	48	897.344
PD56961	PD56961b_lo0050	Wild-type	48	772.646
PD56961	PD56961b_lo0013	Wild-type	48	994.305
PD56961	PD56961b_lo0030	Wild-type	48	884.113
PD56961	PD56961b_lo0045	Wild-type	48	936.262
PD56961	PD56961b_lo0027	Wild-type	48	856.039
PD56961	PD56961b_lo0055	Wild-type	48	824.864
PD56961	PD56961b_lo0044	Wild-type	48	1036.49
PD56961	PD56961b_lo0067	Wild-type	48	937.304
PD56961	PD56961b_lo0008	Wild-type	48	829.676
PD56961	PD56961b_lo0032	Wild-type	48	987.472
PD56961	PD56961a_lo0072	Wild-type	36	702.526
PD56961	PD56961b_lo0031	Wild-type	48	903.916
PD56961	PD56961b_lo0084	Wild-type	48	897.113
PD56961	PD56961a_lo0031	Wild-type	36	615.708
PD56961	PD56961b_lo0010	Wild-type	48	949.633
PD56961	PD56961b_lo0046	Wild-type	48	832.625
PD56961	PD56961b_lo0059	Wild-type	48	817.54
PD56961	PD56961b_lo0087	Wild-type	48	892.481
PD56961	PD56961b_lo0023	Wild-type	48	950.076
PD56961	PD56961b_lo0038	Wild-type	48	904.658
PD56961	PD56961b_lo0003	Wild-type	48	884.268
PD56961	PD56961b_lo0077	Wild-type	48	813.23
PD56961	PD56961b_lo0043	Wild-type	48	898.479
PD56961	PD56961b_lo0009	Wild-type	48	863.684
PD56961	PD56961b_lo0057	Wild-type	48	881.531
PD56961	PD56961b_lo0047	Wild-type	48	884.923
PD56961	PD56961b_lo0069	Other	48	713.071
PD56961	PD56961b_lo0006	Wild-type	48	806.045
PD56961	PD56961b_lo0066	Wild-type	48	864.215
PD56961	PD56961b_lo0034	Wild-type	48	797.021
PD56961	PD56961b_lo0005	Wild-type	48	906.119
PD56961	PD56961a_lo0083	Wild-type	36	627.375
PD56961	PD56961a_lo0044	Wild-type	36	622.658
PD56961	PD56961b_lo0082	Wild-type	48	876.466
PD56961	PD56961b_lo0002	Wild-type	48	918.594
PD56961	PD56961b_lo0092	Wild-type	48	851.919
PD56961	PD56961b_lo0071	Wild-type	48	703.764
PD56961	PD56961b_lo0017	Wild-type	48	850.531
PD56961	PD56961b_lo0019	Wild-type	48	874.779
PD56961	PD56961b_lo0063	Wild-type	48	915.196
PD56961	PD56961b_lo0070	Wild-type	48	863.596
PD56961	PD56961b_lo0025	Wild-type	48	868.439
PD56961	PD56961b_lo0074	Wild-type	48	844.091
PD56961	PD56961b_lo0072	Wild-type	48	922.869
PD56961	PD56961b_lo0088	Wild-type	48	877.265
PD56961	PD56961b_lo0056	Wild-type	48	798.748
PD56961	PD56961b_lo0054	Wild-type	48	866.446
PD56961	PD56961b_lo0016	Wild-type	48	836.552
PD56961	PD56961a_lo0056	Wild-type	36	598.771
PD56961	PD56961b_lo0035	Wild-type	48	872.73
PD56961	PD56961b_lo0073	Wild-type	48	920.705
PD56961	PD56961b_lo0011	Wild-type	48	789.949
PD56961	PD56961b_lo0036	Wild-type	48	846.654
PD56961	PD56961a_lo0007	Wild-type	36	701.237
PD56961	PD56961a_lo0093	Wild-type	36	607.243
PD56961	PD56961a_lo0018	*BCR::ABL1*	36	727.739
PD56961	PD56961a_lo0048	*BCR::ABL1*	36	736.501
PD56961	PD56961a_lo0004	*BCR::ABL1*	36	719.998
PD56961	PD56961a_lo0047	*BCR::ABL1*	36	706.1
PD56961	PD56961a_lo0096	*BCR::ABL1*	36	743.19
PD56961	PD56961a_lo0023	*BCR::ABL1*	36	748.186
PD56961	PD56961a_lo0046	*BCR::ABL1*	36	709.172
PD56961	PD56961a_lo0001	*BCR::ABL1*	36	735.249
PD56961	PD56961a_lo0094	*BCR::ABL1*	36	712.051
PD56961	PD56961a_lo0009	*BCR::ABL1*	36	735.395
PD56961	PD56961a_lo0059	*BCR::ABL1*	36	748.872
PD56961	PD56961a_lo0002	*BCR::ABL1*	36	732.151
PD56961	PD56961a_lo0038	*BCR::ABL1*	36	724.198
PD56961	PD56961a_lo0012	*BCR::ABL1*	36	753.804
PD56961	PD56961a_lo0034	*BCR::ABL1*	36	732.341
PD56961	PD56961a_lo0063	*BCR::ABL1*	36	730.553
PD56961	PD56961a_lo0041	*BCR::ABL1*	36	729.859
PD56961	PD56961a_lo0030	*BCR::ABL1*	36	730.039
PD56961	PD56961a_lo0074	*BCR::ABL1*	36	742.74
PD56961	PD56961a_lo0019	*BCR::ABL1*	36	749.699
PD56961	PD56961a_lo0016	*BCR::ABL1*	36	768.767
PD56961	PD56961a_lo0067	*BCR::ABL1*	36	756.214
PD56961	PD56961a_lo0055	*BCR::ABL1*	36	746.723
PD56961	PD56961a_lo0035	*BCR::ABL1*	36	721.068
PD56961	PD56961a_lo0054	*BCR::ABL1*	36	750.811
PD56961	PD56961a_lo0022	*BCR::ABL1*	36	742.722
PD56961	PD56961a_lo0057	*BCR::ABL1*	36	758.721
PD56961	PD56961a_lo0084	*BCR::ABL1*	36	726.03
PD56961	PD56961a_lo0071	*BCR::ABL1*	36	712.162
PD56961	PD56961a_lo0062	*BCR::ABL1*	36	746.541
PD56961	PD56961a_lo0060	*BCR::ABL1*	36	727.027
PD56961	PD56961a_lo0076	*BCR::ABL1*	36	743.142
PD56961	PD56961a_lo0053	*BCR::ABL1*	36	747.352
PD56961	PD56961a_lo0036	*BCR::ABL1*	36	706.962
PD56961	PD56961a_lo0043	*BCR::ABL1*	36	755.426
PD56961	PD56961a_lo0079	*BCR::ABL1*	36	705.936
PD56961	PD56961a_lo0011	*BCR::ABL1*	36	736.083
PD56961	PD56961a_lo0006	*BCR::ABL1*	36	765.327
PD56961	PD56961a_lo0068	*BCR::ABL1*	36	718.479
PD56961	PD56961a_lo0077	*BCR::ABL1*	36	704.598
PD56961	PD56961a_lo0024	*BCR::ABL1*	36	714.825
PD56961	PD56961a_lo0081	*BCR::ABL1*	36	707.696
PD56961	PD56961a_lo0014	*BCR::ABL1*	36	728.568
PD56961	PD56961a_lo0088	*BCR::ABL1*	36	725.108
PD56961	PD56961a_lo0052	*BCR::ABL1*	36	732.521
PD56961	PD56961a_lo0025	*BCR::ABL1*	36	744.276
PD56961	PD56961a_lo0026	*BCR::ABL1*	36	744.733
PD56961	PD56961a_lo0017	*BCR::ABL1*	36	740.759
PD56961	PD56961a_lo0050	*BCR::ABL1*	36	734.621
PD56961	PD56961a_lo0069	*BCR::ABL1*	36	755.32
PD56961	PD56961a_lo0061	*BCR::ABL1*	36	770.403
PD56961	PD56961a_lo0085	*BCR::ABL1*	36	735.517
PD56961	PD56961a_lo0032	*BCR::ABL1*	36	755.703
PD56961	PD56961a_lo0020	*BCR::ABL1*	36	771.626
PD56961	PD56961a_lo0003	*BCR::ABL1*	36	729.015
PD56961	PD56961a_lo0033	*BCR::ABL1*	36	746.667
PD56961	PD56961a_lo0010	*BCR::ABL1*	36	780.442
PD56961	PD56961a_lo0082	*BCR::ABL1*	36	749.581
PD56961	PD56961b_lo0086	Wild-type	48	822.454
PD56961	PD56961b_lo0021	Wild-type	48	856.892
PD56961	PD56961a_lo0027	Wild-type	36	675.61
PD57335	PD57335a_lo0026	*BCR::ABL1*	46	813.131
PD57335	PD57335a_lo0008	*BCR::ABL1*	46	819.746
PD57335	PD57335d_0043	*BCR::ABL1*	47	850.633
PD57335	PD57335a_lo0091	*BCR::ABL1*	46	837.861
PD57335	PD57335a_lo0011	*BCR::ABL1*	46	786.386
PD57335	PD57335a_lo0075	*BCR::ABL1*	46	797.598
PD57335	PD57335d_0002	*BCR::ABL1*	47	906.037
PD57335	PD57335a_lo0090	*BCR::ABL1*	46	795.523
PD57335	PD57335a_lo0068	*BCR::ABL1*	46	836.342
PD57335	PD57335a_lo0028	*BCR::ABL1*	46	817.947
PD57335	PD57335a_lo0087	*BCR::ABL1*	46	770.09
PD57335	PD57335a_lo0038	*BCR::ABL1*	46	796.185
PD57335	PD57335a_lo0070	*BCR::ABL1*	46	806.471
PD57335	PD57335a_lo0030	*BCR::ABL1*	46	799.501
PD57335	PD57335a_lo0067	*BCR::ABL1*	46	826.787
PD57335	PD57335a_lo0046	*BCR::ABL1*	46	836.541
PD57335	PD57335d_0008	*BCR::ABL1*	47	824.265
PD57335	PD57335a_lo0027	*BCR::ABL1*	46	819.604
PD57335	PD57335d_0017	*BCR::ABL1*	47	858.114
PD57335	PD57335d_0020	*BCR::ABL1*	47	854.582
PD57335	PD57335a_lo0034	*BCR::ABL1*	46	787.774
PD57335	PD57335a_lo0021	*BCR::ABL1*	46	803.051
PD57335	PD57335a_lo0069	*BCR::ABL1*	46	812.276
PD57335	PD57335a_lo0059	*BCR::ABL1*	46	811.643
PD57335	PD57335d_0003	*BCR::ABL1*	47	829.311
PD57335	PD57335a_lo0032	*BCR::ABL1*	46	813.611
PD57335	PD57335a_lo0007	*BCR::ABL1*	46	863.338
PD57335	PD57335d_0023	*BCR::ABL1*	47	869.894
PD57335	PD57335a_lo0074	*BCR::ABL1*	46	793.772
PD57335	PD57335a_lo0001	*BCR::ABL1*	46	821.942
PD57335	PD57335a_lo0066	*BCR::ABL1*	46	821.314
PD57335	PD57335d_0010	*BCR::ABL1*	47	858.05
PD57335	PD57335a_lo0006	*BCR::ABL1*	46	824.826
PD57335	PD57335a_lo0037	*BCR::ABL1*	46	842.831
PD57335	PD57335d_0040	*BCR::ABL1*	47	841.105
PD57335	PD57335d_0036	*BCR::ABL1*	47	858.689
PD57335	PD57335a_lo0041	*BCR::ABL1*	46	840.646
PD57335	PD57335a_lo0048	*BCR::ABL1*	46	827.594
PD57335	PD57335a_lo0019	*BCR::ABL1*	46	825.279
PD57335	PD57335a_lo0012	*BCR::ABL1*	46	800.558
PD57335	PD57335d_0013	*BCR::ABL1*	47	847.267
PD57335	PD57335d_0019	*BCR::ABL1*	47	804.859
PD57335	PD57335a_lo0077	*BCR::ABL1*	46	838.127
PD57335	PD57335a_lo0013	*BCR::ABL1*	46	828.509
PD57335	PD57335d_0011	*BCR::ABL1*	47	830.215
PD57335	PD57335a_lo0039	*BCR::ABL1*	46	824.168
PD57335	PD57335a_lo0072	*BCR::ABL1*	46	797.553
PD57335	PD57335a_lo0096	*BCR::ABL1*	46	807.689
PD57335	PD57335a_lo0076	*BCR::ABL1*	46	797.711
PD57335	PD57335a_lo0094	*BCR::ABL1*	46	834.77
PD57335	PD57335a_lo0089	*BCR::ABL1*	46	801.436
PD57335	PD57335d_0001	*BCR::ABL1*	47	857.531
PD57335	PD57335a_lo0058	*BCR::ABL1*	46	842.893
PD57335	PD57335a_lo0052	*BCR::ABL1*	46	791.953
PD57335	PD57335a_lo0050	*BCR::ABL1*	46	824.031
PD57335	PD57335d_0033	*BCR::ABL1*	47	848.519
PD57335	PD57335a_lo0023	*BCR::ABL1*	46	816.271
PD57335	PD57335a_lo0057	*BCR::ABL1*	46	821.614
PD57335	PD57335a_lo0073	*BCR::ABL1*	46	795.689
PD57335	PD57335a_lo0081	*BCR::ABL1*	46	802.581
PD57335	PD57335d_0004	*BCR::ABL1*	47	799.261
PD57335	PD57335d_0005	*BCR::ABL1*	47	866.983
PD57335	PD57335a_lo0004	*BCR::ABL1*	46	800.702
PD57335	PD57335d_0045	*BCR::ABL1*	47	831.089
PD57335	PD57335a_lo0029	*BCR::ABL1*	46	811.777
PD57335	PD57335a_lo0062	*BCR::ABL1*	46	810.189
PD57335	PD57335a_lo0042	*BCR::ABL1*	46	807.904
PD57335	PD57335a_lo0056	*BCR::ABL1*	46	812.569
PD57335	PD57335a_lo0005	*BCR::ABL1*	46	763.941
PD57335	PD57335d_0026	*BCR::ABL1*	47	834.057
PD57335	PD57335a_lo0060	*BCR::ABL1*	46	823.17
PD57335	PD57335d_0030	*BCR::ABL1*	47	840.377
PD57335	PD57335a_lo0018	*BCR::ABL1*	46	814.48
PD57335	PD57335a_lo0047	*BCR::ABL1*	46	789.054
PD57335	PD57335a_lo0045	*BCR::ABL1*	46	808.257
PD57335	PD57335a_lo0054	*BCR::ABL1*	46	840.376
PD57335	PD57335a_lo0079	*BCR::ABL1*	46	807.186
PD57335	PD57335a_lo0071	*BCR::ABL1*	46	805.452
PD57335	PD57335a_lo0043	*BCR::ABL1*	46	823.271
PD57335	PD57335d_0037	*BCR::ABL1*	47	850.46
PD57335	PD57335a_lo0017	*BCR::ABL1*	46	822.915
PD57335	PD57335a_lo0061	*BCR::ABL1*	46	782.091
PD57335	PD57335d_0018	*BCR::ABL1*	47	863.849
PD57335	PD57335a_lo0031	*BCR::ABL1*	46	800.624
PD57335	PD57335d_0038	*BCR::ABL1*	47	845.968
PD57335	PD57335d_0025	*BCR::ABL1*	47	840.551
PD57335	PD57335d_0039	*BCR::ABL1*	47	892.588
PD57335	PD57335a_lo0016	*BCR::ABL1*	46	806.657
PD57335	PD57335a_lo0003	*BCR::ABL1*	46	814.662
PD57335	PD57335a_lo0064	*BCR::ABL1*	46	823.088
PD57335	PD57335a_lo0014	*BCR::ABL1*	46	806.933
PD57335	PD57335d_0006	Wild-type	47	903.122
PD57335	PD57335d_0021	Wild-type	47	966.917
PD57335	PD57335d_0029	Wild-type	47	1004.94
PD57335	PD57335d_0032	Wild-type	47	884.81
PD57335	PD57335d_0007	Wild-type	47	882.61
PD57335	PD57335d_0048	Other	47	827.111
PD57335	PD57335d_0009	Other	47	813.603
PD57335	PD57335d_0031	Other	47	948.124
PD57335	PD57335a_lo0025	Other	46	913.064
PD57335	PD57335d_0022	Wild-type	47	915.719
PD57335	PD57335d_0044	Other	47	963.505
PD51634	PD51634cg_lo0050	*BCR::ABL1*	50	1085.51
PD51634	PD51634cg_lo0033	*BCR::ABL1*	50	1090.08
PD51634	PD51634n	*BCR::ABL1*	50	1099.77
PD51634	PD51634cg_lo0020	*BCR::ABL1*	50	1117.51
PD51634	PD51634cg_lo0044	*BCR::ABL1*	50	1085.11
PD51634	PD51634cg_lo0036	*BCR::ABL1*	50	1081.76
PD51634	PD51634bf	*BCR::ABL1*	50	1056.3
PD51634	PD51634i	*BCR::ABL1*	50	1098.71
PD51634	PD51634cg_lo0009	*BCR::ABL1*	50	1081.24
PD51634	PD51634cg_lo0063	*BCR::ABL1*	50	1105.63
PD51634	PD51634cg_lo0015	*BCR::ABL1*	50	1083.04
PD51634	PD51634cg_lo0026	*BCR::ABL1*	50	1099.71
PD51634	PD51634k	*BCR::ABL1*	50	1106.42
PD51634	PD51634b	*BCR::ABL1*	50	1090.93
PD51634	PD51634cg_lo0053	*BCR::ABL1*	50	1083.37
PD51634	PD51634s	*BCR::ABL1*	50	1110.8
PD51634	PD51634cg_lo0068	*BCR::ABL1*	50	1093.89
PD51634	PD51634cg_lo0006	*BCR::ABL1*	50	1081.17
PD51634	PD51634cg_lo0037	*BCR::ABL1*	50	1099.23
PD51634	PD51634cg_lo0048	*BCR::ABL1*	50	1091.59
PD51634	PD51634cg_lo0032	*BCR::ABL1*	50	1070.88
PD51634	PD51634bx	*BCR::ABL1*	50	1103.84
PD51634	PD51634aq	*BCR::ABL1*	50	1102.78
PD51634	PD51634e	*BCR::ABL1*	50	1109.15
PD51634	PD51634cg_lo0024	*BCR::ABL1*	50	1123.26
PD51634	PD51634cg_lo0001	*BCR::ABL1*	50	1059.07
PD51634	PD51634cg_lo0040	*BCR::ABL1*	50	1119.15
PD51634	PD51634cg_lo0012	*BCR::ABL1*	50	1103.22
PD51634	PD51634cg_lo0064	*BCR::ABL1*	50	1111.22
PD51634	PD51634cg_lo0011	*BCR::ABL1*	50	1077.21
PD51634	PD51634cg_lo0041	*BCR::ABL1*	50	1094.96
PD51634	PD51634cg_lo0071	*BCR::ABL1*	50	1087.79
PD51634	PD51634cg_lo0025	*BCR::ABL1*	50	1072.16
PD51634	PD51634cg_lo0030	*BCR::ABL1*	50	1092.68
PD51634	PD51634cg_lo0008	*BCR::ABL1*	50	1087.32
PD51634	PD51634cg_lo0005	*BCR::ABL1*	50	1120.29
PD51634	PD51634cg_lo0007	*BCR::ABL1*	50	1084.16
PD51634	PD51634cg_lo0069	*BCR::ABL1*	50	1095.42
PD51634	PD51634cg_lo0022	*BCR::ABL1*	50	1115.67
PD51634	PD51634cg_lo0003	*BCR::ABL1*	50	1078.74
PD51634	PD51634cg_lo0059	*BCR::ABL1*	50	1113
PD51634	PD51634cg_lo0019	*BCR::ABL1*	50	1097.06
PD51634	PD51634cg_lo0057	*BCR::ABL1*	50	1084.27
PD51634	PD51634cg_lo0023	*BCR::ABL1*	50	1093.52
PD51634	PD51634cg_lo0004	*BCR::ABL1*	50	1117.21
PD51634	PD51634cg_lo0042	*BCR::ABL1*	50	1121.9
PD51634	PD51634cg_lo0046	*BCR::ABL1*	50	1121.61
PD51634	PD51634cg_lo0038	*BCR::ABL1*	50	1132.55
PD51634	PD51634cg_lo0013	*BCR::ABL1*	50	1115.9
PD51634	PD51634cg_lo0028	*BCR::ABL1*	50	1126.33
PD51634	PD51634cg_lo0058	*BCR::ABL1*	50	1077.83
PD51634	PD51634cg_lo0054	*BCR::ABL1*	50	1083.78
PD51634	PD51634cg_lo0070	*BCR::ABL1*	50	1077.62
PD51634	PD51634cg_lo0056	*BCR::ABL1*	50	1124.96
PD51634	PD51634cg_lo0055	*BCR::ABL1*	50	1077.19
PD51634	PD51634cg_lo0043	*BCR::ABL1*	50	1131.17
PD51634	PD51634cg_lo0029	*BCR::ABL1*	50	1108.47
PD51634	PD51634cg_lo0017	*BCR::ABL1*	50	1160.94
PD51634	PD51634cg_lo0014	*BCR::ABL1*	50	1114.57
PD51634	PD51634cg_lo0062	*BCR::ABL1*	50	1106.39
PD51634	PD51634cg_lo0052	*BCR::ABL1*	50	1113.4
PD51634	PD51634cg_lo0065	*BCR::ABL1*	50	1054.52
PD51634	PD51634cg_lo0027	*BCR::ABL1*	50	1114.86
PD51634	PD51634cg_lo0039	*BCR::ABL1*	50	1162.53
PD51634	PD51634cg_lo0047	*BCR::ABL1*	50	1116.46
PD51634	PD51634cg_lo0018	*BCR::ABL1*	50	1082.53
PD51634	PD51634cg_lo0067	*BCR::ABL1*	50	1103.57
PD51634	PD51634cg_lo0031	*BCR::ABL1*	50	1108.02
PD51634	PD51634cg_lo0034	*BCR::ABL1*	50	1102.74
PD51634	PD51634cg_lo0016	*BCR::ABL1*	50	1126.39
PD51634	PD51634cg_lo0010	*BCR::ABL1*	50	1104.62
PD51634	PD51634cg_lo0049	*BCR::ABL1*	50	1119.92
PD51634	PD51634cg_lo0021	*BCR::ABL1*	50	1096.01
PD51634	PD51634cg_lo0066	*BCR::ABL1*	50	1123.86
PD51634	PD51634cg_lo0060	*BCR::ABL1*	50	1073.71
PD51634	PD51634ch_lo0003	Other	55	953.25
PD51634	PD51634ch_lo0029	Other	55	1027.23
PD51634	PD51634ch_lo0012	Other	55	1093.41
PD51634	PD51634ch_lo0014	Other	55	1107.56
PD51634	PD51634ch_lo0047	Other	55	1138.45
PD51634	PD51634ch_lo0043	Other	55	1010.14
PD51634	PD51634ch_lo0054	Other	55	1027.16
PD51634	PD51634ch_lo0039	Other	55	1007.17
PD51634	PD51634ch_lo0035	Other	55	969.419
PD51634	PD51634ch_lo0009	Other	55	1079.1
PD51634	PD51634ch_lo0016	Other	55	1016.83
PD51634	PD51634ch_lo0004	Other	55	1066.58
PD51634	PD51634ch_lo0006	Other	55	1059.41
PD51634	PD51634ch_lo0050	Other	55	1034.96
PD51634	PD51634ch_lo0018	Other	55	896.769
PD51634	PD51634ch_lo0030	Other	55	1076.59
PD51634	PD51634ch_lo0049	Other	55	956.671
PD51634	PD51634ch_lo0008	Other	55	1051.73
PD51634	PD51634ch_lo0044	Wild-type	55	1004.1
PD51634	PD51634ch_lo0023	Other	55	993.588
PD51634	PD51634ch_lo0015	Wild-type	55	1044.03
PD51634	PD51634ch_lo0032	Wild-type	55	971.523
PD51634	PD51634ch_lo0042	Wild-type	55	982.623
PD51634	PD51634ch_lo0022	Wild-type	55	1020.56
PD51634	PD51634ch_lo0021	Wild-type	55	1090.83
PD51634	PD51634ch_lo0005	Wild-type	55	1012.59
PD51634	PD51634ch_lo0041	Wild-type	55	1003.02
PD51634	PD51634ch_lo0013	Other	55	1046.32
PD51634	PD51634ch_lo0027	Wild-type	55	1071.03
PD51634	PD51634ch_lo0048	Wild-type	55	1027.76
PD51634	PD51634ch_lo0031	Wild-type	55	1038.65
PD51634	PD51634ch_lo0017	Other	55	978.569
PD51634	PD51634ch_lo0026	Wild-type	55	1075.3
PD51634	PD51634ch_lo0002	Wild-type	55	873.577
PD51634	PD51634ch_lo0019	Wild-type	55	991.17
PD51634	PD51634ch_lo0033	Wild-type	55	1037.69
PD51634	PD51634ch_lo0011	Other	55	944.658
PD51634	PD51634ch_lo0046	Wild-type	55	1067.79
PD51634	PD51634ch_lo0034	Wild-type	55	944.376
PD51634	PD51634ch_lo0045	Wild-type	55	1083.62
PD51634	PD51634ch_lo0037	Wild-type	55	1018.08
PD51634	PD51634ch_lo0038	Wild-type	55	1028.97
PD51634	PD51634ch_lo0001	Wild-type	55	1190.59
PD51634	PD51634ch_lo0007	Other	55	1122.19
PD51634	PD51634ch_lo0051	Other	55	962.082
PD51634	PD51634ch_lo0053	Wild-type	55	1048.44
PD51634	PD51634ch_lo0025	Wild-type	55	1075.5
PD51634	PD51634ch_lo0052	Wild-type	55	1013.79
PD51633	PD51633ae	Wild-type	52	857.689
PD51633	PD51633n	Wild-type	52	963.237
PD51633	PD51633af	Wild-type	52	877.488
PD51633	PD51633k	Wild-type	52	923.988
PD51633	PD51633a_lo0010	Wild-type	52	985.113
PD51633	PD51633ap	Wild-type	52	934.249
PD51633	PD51633c	Wild-type	52	1043.37
PD51633	PD51633s	Wild-type	52	928.308
PD51633	PD51633a_lo0102	Other	52	928.252
PD51633	PD51633a_lo0116	Wild-type	52	928.389
PD51633	PD51633v	Wild-type	52	914.019
PD51633	PD51633d	Wild-type	52	980.917
PD51633	PD51633a_lo0002	Wild-type	52	860.495
PD51633	PD51633m	Wild-type	52	927.083
PD51633	PD51633a_lo0143	Wild-type	52	966.497
PD51633	PD51633an	Wild-type	52	739.893
PD51633	PD51633a_lo0099	Wild-type	52	973.506
PD51633	PD51633bf	Wild-type	52	982.916
PD51633	PD51633h	Wild-type	52	898.686
PD51633	PD51633a_lo0120	*BCR::ABL1*	52	1020.17
PD51633	PD51633aw	*BCR::ABL1*	52	1053.85
PD51633	PD51633a_lo0127	*BCR::ABL1*	52	982.258
PD51633	PD51633ax	*BCR::ABL1*	52	1013.18
PD51633	PD51633a_lo0122	Wild-type	52	919.407
PD51633	PD51633a_lo0100	Wild-type	52	918.831
PD51633	PD51633am	Wild-type	52	896.856
PD51633	PD51633a_lo0115	Wild-type	52	949.796
PD51633	PD51633a_lo0139	Wild-type	52	1052.9
PD51633	PD51633a_lo0004	Wild-type	52	774.85
PD51633	PD51633ao	Wild-type	52	914.591
PD51633	PD51633au	Wild-type	52	936.16
PD51633	PD51633a_lo0003	Wild-type	52	895.16
PD51633	PD51633a_lo0012	Wild-type	52	964.099
PD51633	PD51633ay	Wild-type	52	888.051
PD51633	PD51633as	Wild-type	52	846.639
PD51633	PD51633a_lo0005	Wild-type	52	944.181
PD51633	PD51633i	Wild-type	52	824.559
PD51633	PD51633p	Wild-type	52	880.239
PD51633	PD51633bn	Wild-type	52	838.49
PD51633	PD51633l	Wild-type	52	938.58
PD51633	PD51633al	Wild-type	52	828.493
PD51633	PD51633y	Wild-type	52	897.983
PD51633	PD51633a_lo0031	Wild-type	52	913.38
PD51633	PD51633ab	Wild-type	52	943.641
PD51633	PD51633ar	Wild-type	52	958.225
PD51633	PD51633az	Wild-type	52	934.354
PD51633	PD51633a_lo0009	Wild-type	52	938.079
PD51633	PD51633bj	Wild-type	52	881.431
PD51633	PD51633a_lo0001	Wild-type	52	871.365
PD51633	PD51633r	Wild-type	52	943.015
PD51633	PD51633g	Wild-type	52	928.555
PD51633	PD51633q	Wild-type	52	904.147
PD51633	PD51633a_lo0128	Wild-type	52	868.309
PD51633	PD51633x	Wild-type	52	901.247
PD51633	PD51633f	Wild-type	52	932.792
PD51633	PD51633ac	Other	52	952.677
PD51633	PD51633bl	Wild-type	52	1002.02
PD51633	PD51633bo	Wild-type	52	850.512
PD51633	PD51633a_lo0144	Wild-type	52	919.956
PD51633	PD51633a_lo0019	Wild-type	52	945.554
PD51633	PD51633av	Wild-type	52	947.074
PD51633	PD51633a_lo0052	Wild-type	52	839.085
PD51633	PD51633u	Wild-type	52	848.097
PD51633	PD51633a_lo0114	Other	52	895.279
PD51633	PD51633j	Wild-type	52	960.908
PD51633	PD51633a_lo0088	Wild-type	52	922.056
PD51633	PD51633be	Wild-type	52	939.055
PD51633	PD51633a_lo0006	Wild-type	52	878.472
PD51633	PD51633a_lo0008	Wild-type	52	1020.16
PD51633	PD51633w	Wild-type	52	875.169
PD51633	PD51633a_lo0007	Wild-type	52	968.098
PD51633	PD51633ad	Wild-type	52	1052.89
PD51633	PD51633aj	Wild-type	52	917.798
PD51633	PD51633bg	Wild-type	52	785.262
PD51633	PD51633bb	Wild-type	52	899.096
PD51633	PD51633a_lo0119	Wild-type	52	908.735
PD51633	PD51633a_lo0117	Wild-type	52	904.863
PD51633	PD51633t	Wild-type	52	892.095
PD51633	PD51633o	Wild-type	52	911.702
PD51633	PD51633ag	Wild-type	52	902.617
PD51633	PD51633b	Wild-type	52	903.928
PD51632	PD51632n	*BCR::ABL1*	55	1186.41
PD51632	PD51632aj	*BCR::ABL1*	55	1228.56
PD51632	PD51632bd	*BCR::ABL1*	55	1244.38
PD51632	PD51632aq	*BCR::ABL1*	55	1217.56
PD51632	PD51632af	*BCR::ABL1*	55	1191.87
PD51632	PD51632bl	*BCR::ABL1*	55	1182.94
PD51632	PD51632e	*BCR::ABL1*	55	1275.3
PD51632	PD51632as	*BCR::ABL1*	55	1187.4
PD51632	PD51632av	*BCR::ABL1*	55	1199.45
PD51632	PD51632ai	*BCR::ABL1*	55	1196.16
PD51632	PD51632am	*BCR::ABL1*	55	1223.95
PD51632	PD51632w	*BCR::ABL1*	55	1224.73
PD51632	PD51632by	*BCR::ABL1*	55	1204.18
PD51632	PD51632d	*BCR::ABL1*	55	1193.19
PD51632	PD51632j	*BCR::ABL1*	55	1212.48
PD51632	PD51632bw	*BCR::ABL1*	55	1237.6
PD51632	PD51632c	*BCR::ABL1*	55	1196.2
PD51632	PD51632f	*BCR::ABL1*	55	1205.37
PD51632	PD51632bj	*BCR::ABL1*	55	1214.98
PD51632	PD51632bu	*BCR::ABL1*	55	1207.35
PD51632	PD51632r	*BCR::ABL1*	55	1242.34
PD51632	PD51632ab	*BCR::ABL1*	55	1223.84
PD51632	PD51632bm	*BCR::ABL1*	55	1252.61
PD51632	PD51632ag	*BCR::ABL1*	55	1236.75
PD51632	PD51632au	*BCR::ABL1*	55	1172.41
PD51632	PD51632ak	*BCR::ABL1*	55	1198.67
PD51632	PD51632bs	*BCR::ABL1*	55	1211.91
PD51632	PD51632bz	*BCR::ABL1*	55	1247.77
PD51632	PD51632al	*BCR::ABL1*	55	1205.52
PD51632	PD51632bc	*BCR::ABL1*	55	1230.44
PD51632	PD51632cd	*BCR::ABL1*	55	1226.31
PD51632	PD51632p	*BCR::ABL1*	55	1226.37
PD51632	PD51632be	*BCR::ABL1*	55	1250.92
PD51632	PD51632u	*BCR::ABL1*	55	1240.82
PD51632	PD51632ay	*BCR::ABL1*	55	1226.75
PD51632	PD51632q	*BCR::ABL1*	55	1218.16
PD51632	PD51632s	*BCR::ABL1*	55	1213.09
PD51632	PD51632b	*BCR::ABL1*	55	1190.23
PD51632	PD51632aw	*BCR::ABL1*	55	1234.35
PD51632	PD51632ce	*BCR::ABL1*	55	1204.7
PD51632	PD51632an	*BCR::ABL1*	55	1193.81
PD51632	PD51632br	*BCR::ABL1*	55	1195.67
PD51632	PD51632ae	*BCR::ABL1*	55	1215.65
PD51632	PD51632x	*BCR::ABL1*	55	1195.68
PD51632	PD51632ar	*BCR::ABL1*	55	1209.37
PD51632	PD51632bq	*BCR::ABL1*	55	1210.13
PD51632	PD51632bg	*BCR::ABL1*	55	1189.59
PD51632	PD51632cc	*BCR::ABL1*	55	1196.18
PD51632	PD51632bt	*BCR::ABL1*	55	1203.63
PD51632	PD51632ao	*BCR::ABL1*	55	1197.51
PD51632	PD51632h	*BCR::ABL1*	55	1198.72
PD51632	PD51632i	*BCR::ABL1*	55	1225.19
PD51632	PD51632bo	*BCR::ABL1*	55	1212.9
PD51632	PD51632o	*BCR::ABL1*	55	1178.52
PD51632	PD51632bi	*BCR::ABL1*	55	1197.42
PD51632	PD51632m	*BCR::ABL1*	55	1207.36
PD51632	PD51632bh	*BCR::ABL1*	55	1204.44
PD51632	PD51632bn	*BCR::ABL1*	55	1201.11
PD51632	PD51632bb	*BCR::ABL1*	55	1222.37
PD51632	PD51632aa_lo0025	Wild-type	59	1118.04
PD51632	PD51632aa_lo0010	Wild-type	59	1158.47
PD51632	PD51632aa_lo0004	Wild-type	59	1156.47
PD51632	PD51632aa_lo0017	Wild-type	59	1261.5
PD51632	PD51632aa_lo0027	Wild-type	59	1221.43
PD51632	PD51632y	Wild-type	55	1118.42
PD51632	PD51632aa_lo0014	Other	59	1065.42
PD51632	PD51632aa_lo0026	Wild-type	59	1158.01
PD51632	PD51632aa_lo0006	Other	59	1106.61
PD51632	PD51632aa_lo0023	Wild-type	59	1143.38
PD51632	PD51632aa_lo0015	Wild-type	59	1219.85
PD51632	PD51632aa_lo0005	Wild-type	59	1180.15
PD51632	PD51632aa_lo0021	Wild-type	59	1227.46
PD51632	PD51632aa_lo0028	Wild-type	59	1127.03
PD51632	PD51632aa_lo0003	Wild-type	59	1229.29
PD51632	PD51632ac	Wild-type	55	1100.35
PD51632	PD51632aa_lo0012	Wild-type	59	1106.39
PD51632	PD51632aa_lo0013	Wild-type	59	1156.52
PD51632	PD51632aa_lo0002	Wild-type	59	1203.58
PD51632	PD51632aa_lo0022	Wild-type	59	1317.15
PD51632	PD51632aa_lo0020	Wild-type	59	1090.12
PD51632	PD51632aa_lo0007	Wild-type	59	1304.89
PD51632	PD51632aa_lo0018	Wild-type	59	1116.93
PD51632	PD51632aa_lo0008	Wild-type	59	1152.98
PD51635	PD51635aa_lo0046	Wild-type	70	1408.08
PD51635	PD51635aa_lo0042	Wild-type	70	1285.89
PD51635	PD51635aa_lo0072	Wild-type	70	1448.68
PD51635	PD51635aa_lo0015	Wild-type	70	1208.47
PD51635	PD51635aa_lo0011	Wild-type	70	1410.95
PD51635	PD51635aa_lo0081	Wild-type	70	1280.01
PD51635	PD51635aa_lo0078	Wild-type	70	1286.84
PD51635	PD51635aa_lo0057	Other	70	1496.18
PD51635	PD51635aa_lo0019	Other	70	1525.26
PD51635	PD51635aa_lo0008	Other	70	1554.34
PD51635	PD51635aa_lo0006	Other	70	1453.69
PD51635	PD51635aa_lo0055	Other	70	1525.49
PD51635	PD51635aa_lo0074	Wild-type	70	1414.64
PD51635	PD51635aa_lo0040	Wild-type	70	1339.2
PD51635	PD51635aa_lo0033	Wild-type	70	1180.3
PD51635	PD51635aa_lo0089	Wild-type	70	1476.34
PD51635	PD51635aa_lo0065	Wild-type	70	1392.72
PD51635	PD51635aa_lo0059	Wild-type	70	1393.34
PD51635	PD51635aa_lo0028	Wild-type	70	1309.55
PD51635	PD51635aa_lo0063	Wild-type	70	1488.91
PD51635	PD51635aa_lo0045	Other	70	1495.5
PD51635	PD51635aa_lo0002	Other	70	1339.31
PD51635	PD51635aa_lo0087	Wild-type	70	1292.25
PD51635	PD51635aa_lo0020	Wild-type	70	1517.19
PD51635	PD51635aa_lo0062	Wild-type	70	1356.39
PD51635	PD51635aa_lo0070	Wild-type	70	1404.8
PD51635	PD51635aa_lo0021	Wild-type	70	1312.55
PD51635	PD51635aa_lo0061	Wild-type	70	1432.36
PD51635	PD51635aa_lo0092	Wild-type	70	1532.15
PD51635	PD51635aa_lo0091	Wild-type	70	1278.6
PD51635	PD51635aa_lo0049	Wild-type	70	1347.42
PD51635	PD51635aa_lo0053	Wild-type	70	1267.56
PD51635	PD51635aa_lo0047	Wild-type	70	1490.08
PD51635	PD51635aa_lo0093	Wild-type	70	1408.16
PD51635	PD51635aa_lo0039	Wild-type	70	1388.14
PD51635	PD51635aa_lo0003	Wild-type	70	1428.47
PD51635	PD51635aa_lo0013	Other	70	1357.07
PD51635	PD51635aa_lo0009	Wild-type	70	1523.28
PD51635	PD51635aa_lo0004	Wild-type	70	1427.03
PD51635	PD51635aa_lo0060	Wild-type	70	1321.29
PD51635	PD51635aa_lo0026	Other	70	1413.51
PD51635	PD51635aa_lo0043	Wild-type	70	1339.25
PD51635	PD51635aa_lo0071	Wild-type	70	1417.59
PD51635	PD51635aa_lo0016	Wild-type	70	1227.33
PD51635	PD51635aa_lo0077	Wild-type	70	1444.9
PD51635	PD51635aa_lo0082	Wild-type	70	1424.37
PD51635	PD51635aa_lo0014	Wild-type	70	1322.75
PD51635	PD51635aa_lo0031	Wild-type	70	1439.63
PD51635	PD51635aa_lo0034	Other	70	1381.73
PD51635	PD51635aa_lo0001	Other	70	1442.67
PD51635	PD51635aa_lo0064	Other	70	1406.25
PD51635	PD51635aa_lo0029	Other	70	1387.93
PD51635	PD51635aa_lo0010	Other	70	1438.7
PD51635	PD51635aa_lo0073	Other	70	1258.78
PD51635	PD51635aa_lo0052	Other	70	1560.85
PD51635	PD51635aa_lo0056	Other	70	1555.82
PD51635	PD51635aa_lo0066	Other	70	1540.51
PD51635	PD51635aa_lo0024	Other	70	1414.55
PD51635	PD51635aa_lo0086	Other	70	1466.16
PD51635	PD51635aa_lo0036	Other	70	1515.12
PD51635	PD51635aa_lo0051	Other	70	1554.27
PD51635	PD51635aa_lo0067	Other	70	1406.04
PD51635	PD51635aa_lo0054	Wild-type	70	1412.54
PD51635	PD51635aa_lo0022	Wild-type	70	1512.08
PD51635	PD51635aa_lo0048	Other	70	1449.74
PD51635	PD51635aa_lo0037	Wild-type	70	1377.04
PD51635	PD51635aa_lo0032	Wild-type	70	1343.8
PD51635	PD51635aa_lo0023	Wild-type	70	1534.68
PD51635	PD51635aa_lo0041	Wild-type	70	1339.29
PD51635	PD51635aa_lo0058	Wild-type	70	1407.3
PD51635	PD51635aa_lo0012	*BCR::ABL1*	70	1500.47
PD51635	PD51635aa_lo0096	*BCR::ABL1*	70	1481.39
PD51635	PD51635w	*BCR::ABL1*	61	1347.06
PD51635	PD51635v	*BCR::ABL1*	61	1375.38
PD51635	PD51635ac	*BCR::ABL1*	61	1356.55
PD51635	PD51635e	*BCR::ABL1*	61	1365.6
PD51635	PD51635h	*BCR::ABL1*	61	1370.19
PD51635	PD51635t	*BCR::ABL1*	61	1313.44
PD51635	PD51635k	*BCR::ABL1*	61	1361.36
PD51635	PD51635u	*BCR::ABL1*	61	1358.03
PD51635	PD51635g	*BCR::ABL1*	61	1380.25
PD51635	PD51635ad	*BCR::ABL1*	61	1418.23
PD51635	PD51635ag	*BCR::ABL1*	61	1390.97
PD51635	PD51635f	*BCR::ABL1*	61	1392.07
PD51635	PD51635p	*BCR::ABL1*	61	1469.88
PD51635	PD51635d	*BCR::ABL1*	61	1374.19
PD51635	PD51635n	*BCR::ABL1*	61	1381.07
PD51635	PD51635c	*BCR::ABL1*	61	1371.75
PD51635	PD51635y	*BCR::ABL1*	61	1398.89
PD51635	PD51635x	*BCR::ABL1*	61	1367.53
PD51635	PD51635l	*BCR::ABL1*	61	1375.67
PD51635	PD51635ae	*BCR::ABL1*	61	1304.21
PD51635	PD51635o	*BCR::ABL1*	61	1389.28
PD51635	PD51635s	*BCR::ABL1*	61	1374.26
PD51635	PD51635q	*BCR::ABL1*	61	1385.95
PD51635	PD51635z	*BCR::ABL1*	61	1398.73
PD51635	PD51635i	*BCR::ABL1*	61	1355.55
PD51635	PD51635ab	*BCR::ABL1*	61	1444.48
PD51635	PD51635m	*BCR::ABL1*	61	1392.26
PD51635	PD51635j	*BCR::ABL1*	61	1411.97
PD51635	PD51635af	*BCR::ABL1*	61	1389.16
PD51635	PD51635ah	*BCR::ABL1*	61	1399.18
PD51635	PD51635aa_lo0084	Wild-type	70	1375.01
PD51635	PD51635aa_lo0068	Other	70	1487
PD51635	PD51635aa_lo0027	Other	70	1480.34
PD51635	PD51635aa_lo0035	Other	70	1538.89
PD51635	PD51635aa_lo0007	Other	70	1517.22
PD51635	PD51635aa_lo0017	Other	70	1485.52
PD51635	PD51635aa_lo0076	Other	70	1555.83
PD51635	PD51635aa_lo0088	Other	70	1463.28
PD51635	PD51635aa_lo0018	Other	70	1547.09
PD51635	PD51635aa_lo0083	Wild-type	70	1342.83
PD51635	PD51635aa_lo0080	Other	70	1498.92
PD51635	PD51635aa_lo0085	Other	70	1412.25
PD51635	PD51635aa_lo0005	Other	70	1502.54
PD51635	PD51635aa_lo0069	Wild-type	70	1395.81
PD51635	PD51635aa_lo0030	Wild-type	70	1334.57
PD57333	PD57333a_lo0044	Other	65	1185.08
PD57333	PD57333a_lo0059	Other	65	1195.87
PD57333	PD57333a_lo0031	Other	65	1234.57
PD57333	PD57333a_lo0006	Other	65	1193.91
PD57333	PD57333a_lo0069	Other	65	1135.67
PD57333	PD57333a_lo0010	Wild-type	65	1130
PD57333	PD57333a_lo0005	Wild-type	65	1276.51
PD57333	PD57333a_lo0022	Wild-type	65	1185.69
PD57333	PD57333a_lo0049	Wild-type	65	1116.23
PD57333	PD57333a_lo0048	Wild-type	65	1112.17
PD57333	PD57333a_lo0042	Other	65	1064.05
PD57333	PD57333a_lo0076	Wild-type	65	1124.16
PD57333	PD57333a_lo0046	Wild-type	65	1175.26
PD57333	PD57333a_lo0007	Wild-type	65	1146.21
PD57333	PD57333a_lo0028	Wild-type	65	1134.29
PD57333	PD57333a_lo0012	Wild-type	65	1136.38
PD57333	PD57333a_lo0009	Wild-type	65	1179.9
PD57333	PD57333a_lo0019	Wild-type	65	1132.29
PD57333	PD57333a_lo0066	Wild-type	65	1101.07
PD57333	PD57333a_lo0055	Wild-type	65	1243.86
PD57333	PD57333a_lo0054	Wild-type	65	1195.93
PD57333	PD57333a_lo0053	Wild-type	65	1166.95
PD57333	PD57333a_lo0039	Wild-type	65	1182.79
PD57333	PD57333a_lo0063	Wild-type	65	1108.79
PD57333	PD57333a_lo0041	Wild-type	65	1184.7
PD57333	PD57333a_lo0003	Other	65	1163.01
PD57333	PD57333a_lo0072	Wild-type	65	1138.45
PD57333	PD57333a_lo0074	Wild-type	65	1056.78
PD57333	PD57333a_lo0051	Wild-type	65	1088.92
PD57333	PD57333a_lo0073	Wild-type	65	1125.03
PD57333	PD57333a_lo0052	Wild-type	65	1160.64
PD57333	PD57333a_lo0002	Wild-type	65	1147.53
PD57333	PD57333a_lo0020	Wild-type	65	1146.49
PD57333	PD57333a_lo0021	Wild-type	65	1094.77
PD57333	PD57333a_lo0026	Wild-type	65	1136.13
PD57333	PD57333a_lo0047	Wild-type	65	1185.9
PD57333	PD57333a_lo0036	Wild-type	65	1173.07
PD57333	PD57333a_lo0038	Wild-type	65	1156.19
PD57333	PD57333a_lo0014	Wild-type	65	1156.57
PD57333	PD57333a_lo0032	Wild-type	65	1122.39
PD57333	PD57333a_lo0062	Wild-type	65	1159.6
PD57333	PD57333a_lo0064	Wild-type	65	1123.34
PD57333	PD57333a_lo0043	Wild-type	65	1152.15
PD57333	PD57333a_lo0017	Wild-type	65	1047.15
PD57333	PD57333a_lo0001	Wild-type	65	1100.07
PD57333	PD57333a_lo0080	Wild-type	65	1195.97
PD57333	PD57333a_lo0016	Wild-type	65	1172.99
PD57333	PD57333a_lo0068	Wild-type	65	1182.06
PD57333	PD57333a_lo0029	Wild-type	65	1091.83
PD57333	PD57333a_lo0071	Wild-type	65	1225.41
PD57333	PD57333a_lo0008	Wild-type	65	1142.25
PD57333	PD57333a_lo0058	Wild-type	65	1189.03
PD57333	PD57333a_lo0023	Other	65	1069.1
PD57333	PD57333a_lo0013	Other	65	1062.88
PD57333	PD57333a_lo0004	Other	65	1122.68
PD57333	PD57333a_lo0061	Wild-type	65	1039.41
PD57333	PD57333a_lo0060	Wild-type	65	1116.25
PD57333	PD57333a_lo0040	Wild-type	65	1092.52
PD57333	PD57333a_lo0030	Wild-type	65	1178.21
PD57333	PD57333a_lo0037	Wild-type	65	1229.27
PD57333	PD57333a_lo0057	Wild-type	65	1116.09
PD57333	PD57333a_lo0067	Wild-type	65	1213.57
PD57333	PD57333a_lo0033	Wild-type	65	1163.39
PD57333	PD57333a_lo0015	Wild-type	65	1215.35
PD57333	PD57333a_lo0027	Wild-type	65	1082.21
PD57333	PD57333a_lo0024	Wild-type	65	1184.33
PD57333	PD57333a_lo0050	Wild-type	65	1190.54
PD57333	PD57333a_lo0034	Wild-type	65	1184.08
PD57333	PD57333a_lo0070	Wild-type	65	1268.74
PD57333	PD57333a_lo0035	Wild-type	65	1264.74
PD57333	PD57333a_lo0065	Wild-type	65	1212.39
PD57333	PD57333a_lo0045	Wild-type	65	1138.91
PD57333	PD57333a_lo0018	Wild-type	65	1128.37
PD57333	PD57333a_lo0056	Wild-type	65	1134.59
PD57333	PD57333a_lo0011	Wild-type	65	1137.83
PD57332	PD57332c_lo0020	*BCR::ABL1*	81	1545.37
PD57332	PD57332c_lo0005	*BCR::ABL1*	81	1552.89
PD57332	PD57332c_lo0019	*BCR::ABL1*	81	1571.99
PD57332	PD57332c_lo0037	*BCR::ABL1*	81	1563.76
PD57332	PD57332c_lo0002	*BCR::ABL1*	81	1580.67
PD57332	PD57332c_lo0028	*BCR::ABL1*	81	1590.8
PD57332	PD57332c_lo0038	*BCR::ABL1*	81	1577.8
PD57332	PD57332c_lo0015	*BCR::ABL1*	81	1555.39
PD57332	PD57332c_lo0024	*BCR::ABL1*	81	1593.4
PD57332	PD57332c_lo0034	*BCR::ABL1*	81	1563.48
PD57332	PD57332c_lo0036	*BCR::ABL1*	81	1544.56
PD57332	PD57332c_lo0013	*BCR::ABL1*	81	1565.37
PD57332	PD57332c_lo0006	*BCR::ABL1*	81	1542
PD57332	PD57332c_lo0035	*BCR::ABL1*	81	1559.29
PD57332	PD57332c_lo0032	*BCR::ABL1*	81	1552.59
PD57332	PD57332c_lo0001	*BCR::ABL1*	81	1524.38
PD57332	PD57332c_lo0031	*BCR::ABL1*	81	1511.54
PD57332	PD57332c_lo0009	*BCR::ABL1*	81	1590.71
PD57332	PD57332c_lo0022	*BCR::ABL1*	81	1575.21
PD57332	PD57332c_lo0008	*BCR::ABL1*	81	1555.96
PD57332	PD57332c_lo0039	*BCR::ABL1*	81	1563.79
PD57332	PD57332c_lo0029	*BCR::ABL1*	81	1567.5
PD57332	PD57332c_lo0010	*BCR::ABL1*	81	1535.72
PD57332	PD57332c_lo0025	*BCR::ABL1*	81	1558.2
PD57332	PD57332c_lo0016	*BCR::ABL1*	81	1546.73
PD57332	PD57332c_lo0004	*BCR::ABL1*	81	1546.07
PD57332	PD57332c_lo0027	*BCR::ABL1*	81	1532.77
PD57332	PD57332c_lo0014	*BCR::ABL1*	81	1513.47
PD57332	PD57332c_lo0021	*BCR::ABL1*	81	1558.9
PD57332	PD57332c_lo0011	*BCR::ABL1*	81	1557.68
PD57332	PD57332c_lo0023	*BCR::ABL1*	81	1554.29
PD57332	PD57332c_lo0026	*BCR::ABL1*	81	1597.45
PD57332	PD57332c_lo0017	*BCR::ABL1*	81	1554.17
PD57332	PD57332c_lo0007	*BCR::ABL1*	81	1657.32
PD57332	PD57332c_lo0003	*BCR::ABL1*	81	1587.8

## Sheet: NUMBERS_figure_3c
signature	category	mean	lb	ub
SBS1	CML	0.380485	0.366545	0.394168
SBSblood	CML	0.499503	0.481354	0.517682
SBS18	CML	0.120012	0.105274	0.134772
SBS1	Wild Type	0.145082	0.139689	0.150714
SBSblood	Wild Type	0.842531	0.835072	0.850279
SBS18	Wild Type	0.0123866	0.00719478	0.0177484
SBS1	Pre-CML Lineage	0.150418	0.121318	0.177166
SBSblood	Pre-CML Lineage	0.835	0.799295	0.86836
SBS18	Pre-CML Lineage	0.0145817	1.3932e-05	0.0339336
SBS1	Early CML	0.478239	0.409316	0.549288
SBSblood	Early CML	0.418704	0.331757	0.502286
SBS18	Early CML	0.103057	0.0364699	0.169325

## Sheet: NUMBERS_figure_3d
signature	category	mean	lb	ub
C>T at CpG	CML	0.376263	0.364218	0.388424
C>T at CpG	Wild Type	0.173529	0.168825	0.178311
C>T at CpG	Pre-CML Lineage	0.178095	0.155405	0.202605
C>T at CpG	Early CML	0.455598	0.393832	0.518393

## Sheet: NUMBERS_figure_3e
signature	category	mean	lb	ub
C>T at CpG	CML	0.313075	0.262725	0.363425
C>T at CpG	Early CML	0.34953	0.270477	0.428584
C>T at CpG	Early life	0.35696	0.326916	0.387004
C>T at CpG	Pre-CML Lineage	0.171336	0.160841	0.181832
C>T at CpG	Wild Type	0.166955	0.159535	0.174374
SBS1	CML	0.308427	0.24911	0.367744
SBS1	Early CML	0.35402	0.261417	0.446622
SBS1	Early life	0.363599	0.330018	0.397179
SBS1	Pre-CML Lineage	0.142196	0.130207	0.154184
SBS1	Wild Type	0.13776	0.128602	0.146917
SBS18	CML	0.134785	0.104539	0.16503
SBS18	Early CML	0.102653	0.0589024	0.146404
SBS18	Early life	0.0772014	0.0398737	0.114529
SBS18	Pre-CML Lineage	0.0111988	0.00559972	0.0167978
SBS18	Wild Type	0.0164637	0.00401417	0.0289132
SBSblood	CML	0.556892	0.490437	0.623347
SBSblood	Early CML	0.537364	0.405751	0.668977
SBSblood	Early life	0.547318	0.504955	0.58968
SBSblood	Pre-CML Lineage	0.845209	0.831331	0.859086
SBSblood	Wild Type	0.845405	0.826745	0.864064

## Sheet: NUMBERS_figure_3f
Patient	Sample	Age (years)	Driver status	*BCR::ABL1* status
PD51635	PD51635aa_lo0046	70	Wild-type	-
PD51635	PD51635aa_lo0042	70	Wild-type	-
PD51635	PD51635aa_lo0072	70	Wild-type	-
PD51635	PD51635aa_lo0015	70	Wild-type	-
PD51635	PD51635aa_lo0011	70	Wild-type	-
PD51635	PD51635aa_lo0081	70	Wild-type	-
PD51635	PD51635aa_lo0078	70	Wild-type	-
PD51635	PD51635aa_lo0057	70	Other	-
PD51635	PD51635aa_lo0019	70	Other	-
PD51635	PD51635aa_lo0008	70	Other	-
PD51635	PD51635aa_lo0006	70	Other	-
PD51635	PD51635aa_lo0055	70	Other	-
PD51635	PD51635aa_lo0074	70	Wild-type	-
PD51635	PD51635aa_lo0040	70	Wild-type	-
PD51635	PD51635aa_lo0033	70	Wild-type	-
PD51635	PD51635aa_lo0089	70	Wild-type	-
PD51635	PD51635aa_lo0065	70	Wild-type	-
PD51635	PD51635aa_lo0059	70	Wild-type	-
PD51635	PD51635aa_lo0028	70	Wild-type	-
PD51635	PD51635aa_lo0063	70	Wild-type	-
PD51635	PD51635aa_lo0045	70	Other	-
PD51635	PD51635aa_lo0002	70	Other	-
PD51635	PD51635aa_lo0087	70	Wild-type	-
PD51635	PD51635aa_lo0020	70	Wild-type	-
PD51635	PD51635aa_lo0062	70	Wild-type	-
PD51635	PD51635aa_lo0070	70	Wild-type	-
PD51635	PD51635aa_lo0021	70	Wild-type	-
PD51635	PD51635aa_lo0061	70	Wild-type	-
PD51635	PD51635aa_lo0092	70	Wild-type	-
PD51635	PD51635aa_lo0091	70	Wild-type	-
PD51635	PD51635aa_lo0049	70	Wild-type	-
PD51635	PD51635aa_lo0053	70	Wild-type	-
PD51635	PD51635aa_lo0047	70	Wild-type	-
PD51635	PD51635aa_lo0093	70	Wild-type	-
PD51635	PD51635aa_lo0039	70	Wild-type	-
PD51635	PD51635aa_lo0003	70	Wild-type	-
PD51635	PD51635aa_lo0013	70	Other	-
PD51635	PD51635aa_lo0009	70	Wild-type	-
PD51635	PD51635aa_lo0004	70	Wild-type	-
PD51635	PD51635aa_lo0060	70	Wild-type	-
PD51635	PD51635aa_lo0026	70	Other	-
PD51635	PD51635aa_lo0043	70	Wild-type	-
PD51635	PD51635aa_lo0071	70	Wild-type	-
PD51635	PD51635aa_lo0016	70	Wild-type	-
PD51635	PD51635aa_lo0077	70	Wild-type	-
PD51635	PD51635aa_lo0082	70	Wild-type	-
PD51635	PD51635aa_lo0014	70	Wild-type	-
PD51635	PD51635aa_lo0031	70	Wild-type	-
PD51635	PD51635aa_lo0034	70	Other	-
PD51635	PD51635aa_lo0001	70	Other	-
PD51635	PD51635aa_lo0064	70	Other	-
PD51635	PD51635aa_lo0029	70	Other	-
PD51635	PD51635aa_lo0010	70	Other	-
PD51635	PD51635aa_lo0073	70	Other	-
PD51635	PD51635aa_lo0052	70	Other	-
PD51635	PD51635aa_lo0056	70	Other	-
PD51635	PD51635aa_lo0066	70	Other	-
PD51635	PD51635aa_lo0024	70	Other	-
PD51635	PD51635aa_lo0086	70	Other	-
PD51635	PD51635aa_lo0036	70	Other	-
PD51635	PD51635aa_lo0051	70	Other	-
PD51635	PD51635aa_lo0067	70	Other	-
PD51635	PD51635aa_lo0054	70	Wild-type	-
PD51635	PD51635aa_lo0022	70	Wild-type	-
PD51635	PD51635aa_lo0048	70	Other	-
PD51635	PD51635aa_lo0037	70	Wild-type	-
PD51635	PD51635aa_lo0032	70	Wild-type	-
PD51635	PD51635aa_lo0023	70	Wild-type	-
PD51635	PD51635aa_lo0041	70	Wild-type	-
PD51635	PD51635aa_lo0058	70	Wild-type	-
PD51635	PD51635aa_lo0012	70	*BCR::ABL1*	+
PD51635	PD51635aa_lo0096	70	*BCR::ABL1*	+
PD51635	PD51635w	61	*BCR::ABL1*	+
PD51635	PD51635v	61	*BCR::ABL1*	+
PD51635	PD51635ac	61	*BCR::ABL1*	+
PD51635	PD51635e	61	*BCR::ABL1*	+
PD51635	PD51635h	61	*BCR::ABL1*	+
PD51635	PD51635t	61	*BCR::ABL1*	+
PD51635	PD51635k	61	*BCR::ABL1*	+
PD51635	PD51635u	61	*BCR::ABL1*	+
PD51635	PD51635g	61	*BCR::ABL1*	+
PD51635	PD51635ad	61	*BCR::ABL1*	+
PD51635	PD51635ag	61	*BCR::ABL1*	+
PD51635	PD51635f	61	*BCR::ABL1*	+
PD51635	PD51635p	61	*BCR::ABL1*	+
PD51635	PD51635d	61	*BCR::ABL1*	+
PD51635	PD51635n	61	*BCR::ABL1*	+
PD51635	PD51635c	61	*BCR::ABL1*	+
PD51635	PD51635y	61	*BCR::ABL1*	+
PD51635	PD51635x	61	*BCR::ABL1*	+
PD51635	PD51635l	61	*BCR::ABL1*	+
PD51635	PD51635ae	61	*BCR::ABL1*	+
PD51635	PD51635o	61	*BCR::ABL1*	+
PD51635	PD51635s	61	*BCR::ABL1*	+
PD51635	PD51635q	61	*BCR::ABL1*	+
PD51635	PD51635z	61	*BCR::ABL1*	+
PD51635	PD51635i	61	*BCR::ABL1*	+
PD51635	PD51635ab	61	*BCR::ABL1*	+
PD51635	PD51635m	61	*BCR::ABL1*	+
PD51635	PD51635j	61	*BCR::ABL1*	+
PD51635	PD51635af	61	*BCR::ABL1*	+
PD51635	PD51635ah	61	*BCR::ABL1*	+
PD51635	PD51635aa_lo0084	70	Wild-type	-
PD51635	PD51635aa_lo0068	70	Other	-
PD51635	PD51635aa_lo0027	70	Other	-
PD51635	PD51635aa_lo0035	70	Other	-
PD51635	PD51635aa_lo0007	70	Other	-
PD51635	PD51635aa_lo0017	70	Other	-
PD51635	PD51635aa_lo0076	70	Other	-
PD51635	PD51635aa_lo0088	70	Other	-
PD51635	PD51635aa_lo0018	70	Other	-
PD51635	PD51635aa_lo0083	70	Wild-type	-
PD51635	PD51635aa_lo0080	70	Other	-
PD51635	PD51635aa_lo0085	70	Other	-
PD51635	PD51635aa_lo0005	70	Other	-
PD51635	PD51635aa_lo0069	70	Wild-type	-
PD51635	PD51635aa_lo0030	70	Wild-type	-

## Sheet: NUMBERS_figure_3g
Patient	Sample	Driver status	Age (years)	Mean telomere length (bp)
PD57334	PD57334a_lo0005	Wild-type	23	6849.98
PD57334	PD57334a_lo0021	Wild-type	23	5624.77
PD57334	PD57334a_lo0023	Wild-type	23	5936.54
PD57334	PD57334a_lo0057	Wild-type	23	4851.87
PD57334	PD57334a_lo0046	Wild-type	23	3514.02
PD57334	PD57334a_lo0011	Wild-type	23	5372.79
PD57334	PD57334a_lo0048	Wild-type	23	4425.25
PD57334	PD57334a_lo0072	Wild-type	23	2926.69
PD57334	PD57334a_lo0045	Wild-type	23	5190.95
PD57334	PD57334a_lo0032	Wild-type	23	5785.14
PD57334	PD57334a_lo0013	Wild-type	23	5046.47
PD57334	PD57334a_lo0066	Wild-type	23	4642.25
PD57334	PD57334a_lo0059	Wild-type	23	4461.75
PD57334	PD57334a_lo0022	Wild-type	23	5326.12
PD57334	PD57334a_lo0026	Wild-type	23	5952.15
PD57334	PD57334a_lo0058	Wild-type	23	4883.66
PD57334	PD57334a_lo0049	Wild-type	23	4968.05
PD57334	PD57334a_lo0029	Wild-type	23	10874.4
PD57334	PD57334a_lo0060	Wild-type	23	5126.5
PD57334	PD57334a_lo0092	Wild-type	23	5289.9
PD57334	PD57334a_lo0039	*BCR::ABL1*	23	4450.78
PD57334	PD57334a_lo0056	*BCR::ABL1*	23	4983.33
PD57334	PD57334a_lo0037	*BCR::ABL1*	23	4875.85
PD57334	PD57334a_lo0061	*BCR::ABL1*	23	4289.93
PD57334	PD57334a_lo0067	*BCR::ABL1*	23	3924.16
PD57334	PD57334a_lo0071	*BCR::ABL1*	23	3608.02
PD57334	PD57334a_lo0036	*BCR::ABL1*	23	2793.91
PD57334	PD57334a_lo0070	*BCR::ABL1*	23	4590.55
PD57334	PD57334a_lo0063	*BCR::ABL1*	23	4496.15
PD57334	PD57334a_lo0031	*BCR::ABL1*	23	6228.12
PD57334	PD57334a_lo0093	*BCR::ABL1*	23	4091.75
PD57334	PD57334a_lo0010	Wild-type	23	9498
PD57334	PD57334a_lo0027	Wild-type	23	6092.9
PD57334	PD57334a_lo0020	Wild-type	23	5589.76
PD57334	PD57334a_lo0040	Wild-type	23	4578.24
PD57334	PD57334a_lo0068	Wild-type	23	5513.93
PD57334	PD57334a_lo0017	Wild-type	23	5879.05
PD57334	PD57334a_lo0069	Wild-type	23	4740.85
PD57334	PD57334a_lo0016	Wild-type	23	6360.67
PD57334	PD57334a_lo0009	Wild-type	23	6535.9
PD57334	PD57334a_lo0018	Wild-type	23	5355
PD57334	PD57334a_lo0065	Wild-type	23	5543.49
PD57334	PD57334a_lo0090	Wild-type	23	4635.14
PD57334	PD57334a_lo0030	Wild-type	23	6225.15
PD57334	PD57334a_lo0076	Wild-type	23	4380.77
PD57334	PD57334a_lo0008	Wild-type	23	6768.49
PD57334	PD57334a_lo0025	Wild-type	23	8737.58
PD57334	PD57334a_lo0062	Wild-type	23	5897.99
PD57334	PD57334a_lo0091	Wild-type	23	5999.13
PD57334	PD57334a_lo0077	Wild-type	23	5066.09
PD57334	PD57334a_lo0007	Wild-type	23	6556.57
PD57334	PD57334a_lo0034	Wild-type	23	7068.89
PD57334	PD57334a_lo0082	Wild-type	23	4960.03
PD57334	PD57334a_lo0001	Wild-type	23	7154.54
PD57334	PD57334a_lo0004	Wild-type	23	7105.2
PD56961	PD56961b_lo0068	Wild-type	48	4998.76
PD56961	PD56961a_lo0092	Wild-type	36	5404.95
PD56961	PD56961a_lo0089	Wild-type	36	5241.27
PD56961	PD56961b_lo0051	Wild-type	48	4352.83
PD56961	PD56961b_lo0090	Wild-type	48	4302.24
PD56961	PD56961b_lo0062	Wild-type	48	5404.44
PD56961	PD56961b_lo0042	Wild-type	48	4882.84
PD56961	PD56961b_lo0033	Wild-type	48	4760.34
PD56961	PD56961b_lo0022	Wild-type	48	4907.82
PD56961	PD56961b_lo0078	Wild-type	48	5014.08
PD56961	PD56961b_lo0029	Wild-type	48	4885.65
PD56961	PD56961b_lo0049	Wild-type	48	5418.47
PD56961	PD56961b_lo0094	Other	48	4775.44
PD56961	PD56961b_lo0040	Wild-type	48	5000.01
PD56961	PD56961b_lo0018	Wild-type	48	5948.19
PD56961	PD56961b_lo0015	Wild-type	48	5682.89
PD56961	PD56961b_lo0079	Wild-type	48	5082.34
PD56961	PD56961b_lo0089	Wild-type	48	5578.28
PD56961	PD56961a_lo0095	Wild-type	36	5775.26
PD56961	PD56961b_lo0052	Wild-type	48	3939.99
PD56961	PD56961b_lo0076	Wild-type	48	5045.23
PD56961	PD56961b_lo0039	Wild-type	48	5223.59
PD56961	PD56961b_lo0075	Wild-type	48	4734.05
PD56961	PD56961b_lo0028	Wild-type	48	4742.48
PD56961	PD56961b_lo0048	Wild-type	48	4831.29
PD56961	PD56961b_lo0096	Wild-type	48	5417.43
PD56961	PD56961b_lo0020	Wild-type	48	5211.2
PD56961	PD56961b_lo0037	Wild-type	48	4407.51
PD56961	PD56961b_lo0053	Wild-type	48	5713.95
PD56961	PD56961b_lo0012	Wild-type	48	4791.96
PD56961	PD56961b_lo0014	Wild-type	48	4522.09
PD56961	PD56961b_lo0007	Wild-type	48	6156.42
PD56961	PD56961b_lo0058	Wild-type	48	4785.63
PD56961	PD56961b_lo0024	Wild-type	48	6001.02
PD56961	PD56961a_lo0090	Wild-type	36	5768
PD56961	PD56961b_lo0083	Wild-type	48	4934.81
PD56961	PD56961b_lo0091	Wild-type	48	5011.39
PD56961	PD56961b_lo0004	Wild-type	48	5863.87
PD56961	PD56961b_lo0081	Wild-type	48	5398.21
PD56961	PD56961b_lo0080	Wild-type	48	5777.96
PD56961	PD56961b_lo0041	Wild-type	48	4229.23
PD56961	PD56961b_lo0093	Wild-type	48	5041.23
PD56961	PD56961b_lo0001	Wild-type	48	5042.75
PD56961	PD56961b_lo0026	Wild-type	48	4703.26
PD56961	PD56961b_lo0061	Wild-type	48	4852.23
PD56961	PD56961b_lo0085	Wild-type	48	5101.39
PD56961	PD56961b_lo0095	Wild-type	48	4551.8
PD56961	PD56961b_lo0050	Wild-type	48	5484.8
PD56961	PD56961b_lo0013	Wild-type	48	4300.17
PD56961	PD56961b_lo0030	Wild-type	48	4573.23
PD56961	PD56961b_lo0045	Wild-type	48	5731.81
PD56961	PD56961b_lo0027	Wild-type	48	4128.5
PD56961	PD56961b_lo0055	Wild-type	48	5843.81
PD56961	PD56961b_lo0044	Wild-type	48	5036.64
PD56961	PD56961b_lo0067	Wild-type	48	5244.31
PD56961	PD56961b_lo0008	Wild-type	48	6403.08
PD56961	PD56961b_lo0032	Wild-type	48	3882.32
PD56961	PD56961a_lo0072	Wild-type	36	5079.73
PD56961	PD56961b_lo0031	Wild-type	48	6432.12
PD56961	PD56961b_lo0084	Wild-type	48	5724.71
PD56961	PD56961a_lo0031	Wild-type	36	3511.16
PD56961	PD56961b_lo0010	Wild-type	48	4192.79
PD56961	PD56961b_lo0046	Wild-type	48	4253.45
PD56961	PD56961b_lo0059	Wild-type	48	5013.19
PD56961	PD56961b_lo0087	Wild-type	48	6016.72
PD56961	PD56961b_lo0023	Wild-type	48	5324.49
PD56961	PD56961b_lo0038	Wild-type	48	4655.89
PD56961	PD56961b_lo0003	Wild-type	48	5302.43
PD56961	PD56961b_lo0077	Wild-type	48	5415.02
PD56961	PD56961b_lo0043	Wild-type	48	4668.61
PD56961	PD56961b_lo0009	Wild-type	48	5763.38
PD56961	PD56961b_lo0057	Wild-type	48	5469.78
PD56961	PD56961b_lo0047	Wild-type	48	4893.77
PD56961	PD56961b_lo0069	Other	48	5900.79
PD56961	PD56961b_lo0006	Wild-type	48	6066.71
PD56961	PD56961b_lo0066	Wild-type	48	4964.67
PD56961	PD56961b_lo0034	Wild-type	48	4372.38
PD56961	PD56961b_lo0005	Wild-type	48	6321.35
PD56961	PD56961a_lo0083	Wild-type	36	5711.72
PD56961	PD56961a_lo0044	Wild-type	36	4777.48
PD56961	PD56961b_lo0082	Wild-type	48	5295.65
PD56961	PD56961b_lo0002	Wild-type	48	5231.44
PD56961	PD56961b_lo0092	Wild-type	48	4409.85
PD56961	PD56961b_lo0071	Wild-type	48	5414.42
PD56961	PD56961b_lo0017	Wild-type	48	4717.46
PD56961	PD56961b_lo0019	Wild-type	48	6717.52
PD56961	PD56961b_lo0063	Wild-type	48	5370.5
PD56961	PD56961b_lo0070	Wild-type	48	4765.97
PD56961	PD56961b_lo0025	Wild-type	48	5017.5
PD56961	PD56961b_lo0074	Wild-type	48	4555.04
PD56961	PD56961b_lo0072	Wild-type	48	4708.86
PD56961	PD56961b_lo0088	Wild-type	48	3845.54
PD56961	PD56961b_lo0056	Wild-type	48	4975.94
PD56961	PD56961b_lo0054	Wild-type	48	4127.07
PD56961	PD56961b_lo0016	Wild-type	48	4987.43
PD56961	PD56961a_lo0056	Wild-type	36	5694.73
PD56961	PD56961b_lo0035	Wild-type	48	4364.58
PD56961	PD56961b_lo0073	Wild-type	48	3866.56
PD56961	PD56961b_lo0011	Wild-type	48	5849.54
PD56961	PD56961b_lo0036	Wild-type	48	5065.03
PD56961	PD56961a_lo0007	Wild-type	36	3824.13
PD56961	PD56961a_lo0093	Wild-type	36	6382.49
PD56961	PD56961a_lo0018	*BCR::ABL1*	36	3389.48
PD56961	PD56961a_lo0048	*BCR::ABL1*	36	4392.11
PD56961	PD56961a_lo0004	*BCR::ABL1*	36	3669.65
PD56961	PD56961a_lo0047	*BCR::ABL1*	36	4066.31
PD56961	PD56961a_lo0096	*BCR::ABL1*	36	5039.63
PD56961	PD56961a_lo0023	*BCR::ABL1*	36	3480.5
PD56961	PD56961a_lo0046	*BCR::ABL1*	36	4090.6
PD56961	PD56961a_lo0001	*BCR::ABL1*	36	3268.6
PD56961	PD56961a_lo0094	*BCR::ABL1*	36	5916.85
PD56961	PD56961a_lo0009	*BCR::ABL1*	36	2966.91
PD56961	PD56961a_lo0059	*BCR::ABL1*	36	3939.75
PD56961	PD56961a_lo0002	*BCR::ABL1*	36	4540.49
PD56961	PD56961a_lo0038	*BCR::ABL1*	36	3807.72
PD56961	PD56961a_lo0012	*BCR::ABL1*	36	3270.61
PD56961	PD56961a_lo0034	*BCR::ABL1*	36	4474.62
PD56961	PD56961a_lo0063	*BCR::ABL1*	36	4009.03
PD56961	PD56961a_lo0041	*BCR::ABL1*	36	4231.65
PD56961	PD56961a_lo0030	*BCR::ABL1*	36	2603.24
PD56961	PD56961a_lo0074	*BCR::ABL1*	36	6467.59
PD56961	PD56961a_lo0019	*BCR::ABL1*	36	3577.68
PD56961	PD56961a_lo0016	*BCR::ABL1*	36	3335.59
PD56961	PD56961a_lo0067	*BCR::ABL1*	36	4680.73
PD56961	PD56961a_lo0055	*BCR::ABL1*	36	3932.17
PD56961	PD56961a_lo0035	*BCR::ABL1*	36	3987.01
PD56961	PD56961a_lo0054	*BCR::ABL1*	36	4328.83
PD56961	PD56961a_lo0022	*BCR::ABL1*	36	3166.19
PD56961	PD56961a_lo0057	*BCR::ABL1*	36	4709.7
PD56961	PD56961a_lo0084	*BCR::ABL1*	36	4189.92
PD56961	PD56961a_lo0071	*BCR::ABL1*	36	4112.21
PD56961	PD56961a_lo0062	*BCR::ABL1*	36	5004.88
PD56961	PD56961a_lo0060	*BCR::ABL1*	36	3701.7
PD56961	PD56961a_lo0076	*BCR::ABL1*	36	4921.3
PD56961	PD56961a_lo0053	*BCR::ABL1*	36	3395.63
PD56961	PD56961a_lo0036	*BCR::ABL1*	36	5095.74
PD56961	PD56961a_lo0043	*BCR::ABL1*	36	4017.13
PD56961	PD56961a_lo0079	*BCR::ABL1*	36	5192.58
PD56961	PD56961a_lo0011	*BCR::ABL1*	36	3425.53
PD56961	PD56961a_lo0006	*BCR::ABL1*	36	3559.86
PD56961	PD56961a_lo0068	*BCR::ABL1*	36	4815.91
PD56961	PD56961a_lo0077	*BCR::ABL1*	36	5359.96
PD56961	PD56961a_lo0024	*BCR::ABL1*	36	3876.51
PD56961	PD56961a_lo0081	*BCR::ABL1*	36	6160.81
PD56961	PD56961a_lo0014	*BCR::ABL1*	36	3284.16
PD56961	PD56961a_lo0088	*BCR::ABL1*	36	5483
PD56961	PD56961a_lo0052	*BCR::ABL1*	36	4311.56
PD56961	PD56961a_lo0025	*BCR::ABL1*	36	2888.55
PD56961	PD56961a_lo0026	*BCR::ABL1*	36	3665.28
PD56961	PD56961a_lo0017	*BCR::ABL1*	36	3832.77
PD56961	PD56961a_lo0050	*BCR::ABL1*	36	4664.3
PD56961	PD56961a_lo0069	*BCR::ABL1*	36	4682.48
PD56961	PD56961a_lo0061	*BCR::ABL1*	36	3954.89
PD56961	PD56961a_lo0085	*BCR::ABL1*	36	4918.44
PD56961	PD56961a_lo0032	*BCR::ABL1*	36	4182.27
PD56961	PD56961a_lo0020	*BCR::ABL1*	36	3173.06
PD56961	PD56961a_lo0003	*BCR::ABL1*	36	3517.82
PD56961	PD56961a_lo0033	*BCR::ABL1*	36	4307.75
PD56961	PD56961a_lo0010	*BCR::ABL1*	36	3733.9
PD56961	PD56961a_lo0082	*BCR::ABL1*	36	4887.72
PD56961	PD56961b_lo0086	Wild-type	48	5248.81
PD56961	PD56961b_lo0021	Wild-type	48	4955.86
PD56961	PD56961a_lo0027	Wild-type	36	3833.01
PD57335	PD57335a_lo0026	*BCR::ABL1*	46	3754.57
PD57335	PD57335a_lo0008	*BCR::ABL1*	46	4172.88
PD57335	PD57335d_0043	*BCR::ABL1*	47	4914.74
PD57335	PD57335a_lo0091	*BCR::ABL1*	46	4630.03
PD57335	PD57335a_lo0011	*BCR::ABL1*	46	4461.29
PD57335	PD57335a_lo0075	*BCR::ABL1*	46	4577.16
PD57335	PD57335d_0002	*BCR::ABL1*	47	4214.87
PD57335	PD57335a_lo0090	*BCR::ABL1*	46	3852.26
PD57335	PD57335a_lo0068	*BCR::ABL1*	46	4471.38
PD57335	PD57335a_lo0028	*BCR::ABL1*	46	4346.32
PD57335	PD57335a_lo0087	*BCR::ABL1*	46	4671
PD57335	PD57335a_lo0038	*BCR::ABL1*	46	4409.54
PD57335	PD57335a_lo0070	*BCR::ABL1*	46	4713.73
PD57335	PD57335a_lo0030	*BCR::ABL1*	46	4795.19
PD57335	PD57335a_lo0067	*BCR::ABL1*	46	3335.46
PD57335	PD57335a_lo0046	*BCR::ABL1*	46	4099.81
PD57335	PD57335d_0008	*BCR::ABL1*	47	4100.03
PD57335	PD57335a_lo0027	*BCR::ABL1*	46	4073.36
PD57335	PD57335d_0017	*BCR::ABL1*	47	4790.91
PD57335	PD57335d_0020	*BCR::ABL1*	47	4430.48
PD57335	PD57335a_lo0034	*BCR::ABL1*	46	4043.89
PD57335	PD57335a_lo0021	*BCR::ABL1*	46	6249.71
PD57335	PD57335a_lo0069	*BCR::ABL1*	46	3910.4
PD57335	PD57335a_lo0059	*BCR::ABL1*	46	4797.45
PD57335	PD57335d_0003	*BCR::ABL1*	47	4981.79
PD57335	PD57335a_lo0032	*BCR::ABL1*	46	6352.26
PD57335	PD57335a_lo0007	*BCR::ABL1*	46	4438.2
PD57335	PD57335d_0023	*BCR::ABL1*	47	4646.22
PD57335	PD57335a_lo0074	*BCR::ABL1*	46	4614.81
PD57335	PD57335a_lo0001	*BCR::ABL1*	46	4406.17
PD57335	PD57335a_lo0066	*BCR::ABL1*	46	4851.93
PD57335	PD57335d_0010	*BCR::ABL1*	47	4425.4
PD57335	PD57335a_lo0006	*BCR::ABL1*	46	4505.07
PD57335	PD57335a_lo0037	*BCR::ABL1*	46	4992.23
PD57335	PD57335d_0040	*BCR::ABL1*	47	4142.65
PD57335	PD57335d_0036	*BCR::ABL1*	47	3839.08
PD57335	PD57335a_lo0041	*BCR::ABL1*	46	4488.99
PD57335	PD57335a_lo0048	*BCR::ABL1*	46	6422.09
PD57335	PD57335a_lo0019	*BCR::ABL1*	46	3987.87
PD57335	PD57335a_lo0012	*BCR::ABL1*	46	4515.59
PD57335	PD57335d_0013	*BCR::ABL1*	47	4514.75
PD57335	PD57335d_0019	*BCR::ABL1*	47	4408.65
PD57335	PD57335a_lo0077	*BCR::ABL1*	46	3767.02
PD57335	PD57335a_lo0013	*BCR::ABL1*	46	4974.58
PD57335	PD57335d_0011	*BCR::ABL1*	47	3805.6
PD57335	PD57335a_lo0039	*BCR::ABL1*	46	3389.79
PD57335	PD57335a_lo0072	*BCR::ABL1*	46	4854.47
PD57335	PD57335a_lo0096	*BCR::ABL1*	46	4865.38
PD57335	PD57335a_lo0076	*BCR::ABL1*	46	4703.21
PD57335	PD57335a_lo0094	*BCR::ABL1*	46	4892.34
PD57335	PD57335a_lo0089	*BCR::ABL1*	46	5443.07
PD57335	PD57335d_0001	*BCR::ABL1*	47	3822.15
PD57335	PD57335a_lo0058	*BCR::ABL1*	46	3553.32
PD57335	PD57335a_lo0052	*BCR::ABL1*	46	4553.26
PD57335	PD57335a_lo0050	*BCR::ABL1*	46	4002.2
PD57335	PD57335d_0033	*BCR::ABL1*	47	3762.51
PD57335	PD57335a_lo0023	*BCR::ABL1*	46	4477.97
PD57335	PD57335a_lo0057	*BCR::ABL1*	46	6717.67
PD57335	PD57335a_lo0073	*BCR::ABL1*	46	5211.1
PD57335	PD57335a_lo0081	*BCR::ABL1*	46	3950.28
PD57335	PD57335d_0004	*BCR::ABL1*	47	4639.66
PD57335	PD57335d_0005	*BCR::ABL1*	47	4203.86
PD57335	PD57335a_lo0004	*BCR::ABL1*	46	3532.2
PD57335	PD57335d_0045	*BCR::ABL1*	47	5081.65
PD57335	PD57335a_lo0029	*BCR::ABL1*	46	3953.03
PD57335	PD57335a_lo0062	*BCR::ABL1*	46	4189.26
PD57335	PD57335a_lo0042	*BCR::ABL1*	46	4527.84
PD57335	PD57335a_lo0056	*BCR::ABL1*	46	5295.7
PD57335	PD57335a_lo0005	*BCR::ABL1*	46	5686.62
PD57335	PD57335d_0026	*BCR::ABL1*	47	4532.6
PD57335	PD57335a_lo0060	*BCR::ABL1*	46	6090
PD57335	PD57335d_0030	*BCR::ABL1*	47	4243.22
PD57335	PD57335a_lo0018	*BCR::ABL1*	46	4076.44
PD57335	PD57335a_lo0047	*BCR::ABL1*	46	4529.06
PD57335	PD57335a_lo0045	*BCR::ABL1*	46	4865.29
PD57335	PD57335a_lo0054	*BCR::ABL1*	46	4618.96
PD57335	PD57335a_lo0079	*BCR::ABL1*	46	4668.26
PD57335	PD57335a_lo0071	*BCR::ABL1*	46	4450.22
PD57335	PD57335a_lo0043	*BCR::ABL1*	46	3522.59
PD57335	PD57335d_0037	*BCR::ABL1*	47	3733.65
PD57335	PD57335a_lo0017	*BCR::ABL1*	46	4762.67
PD57335	PD57335a_lo0061	*BCR::ABL1*	46	5592.9
PD57335	PD57335d_0018	*BCR::ABL1*	47	4058.57
PD57335	PD57335a_lo0031	*BCR::ABL1*	46	4564.17
PD57335	PD57335d_0038	*BCR::ABL1*	47	4916.35
PD57335	PD57335d_0025	*BCR::ABL1*	47	4635.79
PD57335	PD57335d_0039	*BCR::ABL1*	47	3612.98
PD57335	PD57335a_lo0016	*BCR::ABL1*	46	4900.29
PD57335	PD57335a_lo0003	*BCR::ABL1*	46	4002.83
PD57335	PD57335a_lo0064	*BCR::ABL1*	46	4365.51
PD57335	PD57335a_lo0014	*BCR::ABL1*	46	4292.51
PD57335	PD57335d_0006	Wild-type	47	4632.01
PD57335	PD57335d_0021	Wild-type	47	4102.57
PD57335	PD57335d_0029	Wild-type	47	4800.03
PD57335	PD57335d_0032	Wild-type	47	5147.02
PD57335	PD57335d_0007	Wild-type	47	5186.98
PD57335	PD57335d_0048	Other	47	4950.93
PD57335	PD57335d_0009	Other	47	5904.29
PD57335	PD57335d_0031	Other	47	4564.76
PD57335	PD57335a_lo0025	Other	46	5986.5
PD57335	PD57335d_0022	Wild-type	47	4632.6
PD57335	PD57335d_0044	Other	47	4540.96
PD51634	PD51634cg_lo0050	*BCR::ABL1*	50	4587.03
PD51634	PD51634cg_lo0033	*BCR::ABL1*	50	3585.8
PD51634	PD51634n	*BCR::ABL1*	50	3201.5
PD51634	PD51634cg_lo0020	*BCR::ABL1*	50	4783.84
PD51634	PD51634cg_lo0044	*BCR::ABL1*	50	3505.05
PD51634	PD51634cg_lo0036	*BCR::ABL1*	50	4012.46
PD51634	PD51634bf	*BCR::ABL1*	50	4004.45
PD51634	PD51634i	*BCR::ABL1*	50	2448.72
PD51634	PD51634cg_lo0009	*BCR::ABL1*	50	3428.47
PD51634	PD51634cg_lo0063	*BCR::ABL1*	50	4518.64
PD51634	PD51634cg_lo0015	*BCR::ABL1*	50	2760.75
PD51634	PD51634cg_lo0026	*BCR::ABL1*	50	3737
PD51634	PD51634k	*BCR::ABL1*	50	2488.62
PD51634	PD51634b	*BCR::ABL1*	50	3123.55
PD51634	PD51634cg_lo0053	*BCR::ABL1*	50	4570.38
PD51634	PD51634s	*BCR::ABL1*	50	3144.97
PD51634	PD51634cg_lo0068	*BCR::ABL1*	50	3631.79
PD51634	PD51634cg_lo0006	*BCR::ABL1*	50	3678.46
PD51634	PD51634cg_lo0037	*BCR::ABL1*	50	3430.14
PD51634	PD51634cg_lo0048	*BCR::ABL1*	50	4107.39
PD51634	PD51634cg_lo0032	*BCR::ABL1*	50	3899
PD51634	PD51634bx	*BCR::ABL1*	50	3095.2
PD51634	PD51634aq	*BCR::ABL1*	50	2933.47
PD51634	PD51634e	*BCR::ABL1*	50	2748.16
PD51634	PD51634cg_lo0024	*BCR::ABL1*	50	4092.32
PD51634	PD51634cg_lo0001	*BCR::ABL1*	50	3654.56
PD51634	PD51634cg_lo0040	*BCR::ABL1*	50	3115.73
PD51634	PD51634cg_lo0012	*BCR::ABL1*	50	4425.94
PD51634	PD51634cg_lo0064	*BCR::ABL1*	50	3173.92
PD51634	PD51634cg_lo0011	*BCR::ABL1*	50	3267.07
PD51634	PD51634cg_lo0041	*BCR::ABL1*	50	3837.65
PD51634	PD51634cg_lo0071	*BCR::ABL1*	50	3402.16
PD51634	PD51634cg_lo0025	*BCR::ABL1*	50	3649.09
PD51634	PD51634cg_lo0030	*BCR::ABL1*	50	4451.12
PD51634	PD51634cg_lo0008	*BCR::ABL1*	50	3411.97
PD51634	PD51634cg_lo0005	*BCR::ABL1*	50	3921.86
PD51634	PD51634cg_lo0007	*BCR::ABL1*	50	3650.89
PD51634	PD51634cg_lo0069	*BCR::ABL1*	50	3400.26
PD51634	PD51634cg_lo0022	*BCR::ABL1*	50	3532.61
PD51634	PD51634cg_lo0003	*BCR::ABL1*	50	3131.42
PD51634	PD51634cg_lo0059	*BCR::ABL1*	50	3567.75
PD51634	PD51634cg_lo0019	*BCR::ABL1*	50	3753.09
PD51634	PD51634cg_lo0057	*BCR::ABL1*	50	3504.97
PD51634	PD51634cg_lo0023	*BCR::ABL1*	50	4077.23
PD51634	PD51634cg_lo0004	*BCR::ABL1*	50	3776.02
PD51634	PD51634cg_lo0042	*BCR::ABL1*	50	3782.92
PD51634	PD51634cg_lo0046	*BCR::ABL1*	50	3792.74
PD51634	PD51634cg_lo0038	*BCR::ABL1*	50	3454.27
PD51634	PD51634cg_lo0013	*BCR::ABL1*	50	4118.44
PD51634	PD51634cg_lo0028	*BCR::ABL1*	50	4705.39
PD51634	PD51634cg_lo0058	*BCR::ABL1*	50	3770.54
PD51634	PD51634cg_lo0054	*BCR::ABL1*	50	4700.99
PD51634	PD51634cg_lo0070	*BCR::ABL1*	50	3900.89
PD51634	PD51634cg_lo0056	*BCR::ABL1*	50	3168.65
PD51634	PD51634cg_lo0055	*BCR::ABL1*	50	3765.24
PD51634	PD51634cg_lo0043	*BCR::ABL1*	50	4006.68
PD51634	PD51634cg_lo0029	*BCR::ABL1*	50	4070.19
PD51634	PD51634cg_lo0017	*BCR::ABL1*	50	3688.84
PD51634	PD51634cg_lo0014	*BCR::ABL1*	50	2994.93
PD51634	PD51634cg_lo0062	*BCR::ABL1*	50	3405.29
PD51634	PD51634cg_lo0052	*BCR::ABL1*	50	4352.56
PD51634	PD51634cg_lo0065	*BCR::ABL1*	50	4121.48
PD51634	PD51634cg_lo0027	*BCR::ABL1*	50	4548.12
PD51634	PD51634cg_lo0039	*BCR::ABL1*	50	3044.12
PD51634	PD51634cg_lo0047	*BCR::ABL1*	50	3076.55
PD51634	PD51634cg_lo0018	*BCR::ABL1*	50	5215.13
PD51634	PD51634cg_lo0067	*BCR::ABL1*	50	4811.9
PD51634	PD51634cg_lo0031	*BCR::ABL1*	50	3530.27
PD51634	PD51634cg_lo0034	*BCR::ABL1*	50	2881.6
PD51634	PD51634cg_lo0016	*BCR::ABL1*	50	3634.49
PD51634	PD51634cg_lo0010	*BCR::ABL1*	50	2952.77
PD51634	PD51634cg_lo0049	*BCR::ABL1*	50	3365.91
PD51634	PD51634cg_lo0021	*BCR::ABL1*	50	3707.25
PD51634	PD51634cg_lo0066	*BCR::ABL1*	50	6054.59
PD51634	PD51634cg_lo0060	*BCR::ABL1*	50	3391.22
PD51634	PD51634ch_lo0003	Other	55	4243.86
PD51634	PD51634ch_lo0029	Other	55	4487.91
PD51634	PD51634ch_lo0012	Other	55	3754.49
PD51634	PD51634ch_lo0014	Other	55	4245.57
PD51634	PD51634ch_lo0047	Other	55	3563.68
PD51634	PD51634ch_lo0043	Other	55	4105.39
PD51634	PD51634ch_lo0054	Other	55	4538.5
PD51634	PD51634ch_lo0039	Other	55	4196.62
PD51634	PD51634ch_lo0035	Other	55	4355.3
PD51634	PD51634ch_lo0009	Other	55	4565.01
PD51634	PD51634ch_lo0016	Other	55	4389.6
PD51634	PD51634ch_lo0004	Other	55	4258.86
PD51634	PD51634ch_lo0006	Other	55	4092.6
PD51634	PD51634ch_lo0050	Other	55	3492.39
PD51634	PD51634ch_lo0018	Other	55	4817.61
PD51634	PD51634ch_lo0030	Other	55	5235.75
PD51634	PD51634ch_lo0049	Other	55	4410.77
PD51634	PD51634ch_lo0008	Other	55	4563.26
PD51634	PD51634ch_lo0044	Wild-type	55	6014.97
PD51634	PD51634ch_lo0023	Other	55	3359.77
PD51634	PD51634ch_lo0015	Wild-type	55	4363.14
PD51634	PD51634ch_lo0032	Wild-type	55	5091.03
PD51634	PD51634ch_lo0042	Wild-type	55	4976.81
PD51634	PD51634ch_lo0022	Wild-type	55	5104.21
PD51634	PD51634ch_lo0021	Wild-type	55	4153.83
PD51634	PD51634ch_lo0005	Wild-type	55	4922.47
PD51634	PD51634ch_lo0041	Wild-type	55	3691.43
PD51634	PD51634ch_lo0013	Other	55	4877.54
PD51634	PD51634ch_lo0027	Wild-type	55	4224.46
PD51634	PD51634ch_lo0048	Wild-type	55	4312.38
PD51634	PD51634ch_lo0031	Wild-type	55	4003.51
PD51634	PD51634ch_lo0017	Other	55	3979.52
PD51634	PD51634ch_lo0026	Wild-type	55	3841.59
PD51634	PD51634ch_lo0002	Wild-type	55	3951.57
PD51634	PD51634ch_lo0019	Wild-type	55	5084.72
PD51634	PD51634ch_lo0033	Wild-type	55	4170.77
PD51634	PD51634ch_lo0011	Other	55	4507.78
PD51634	PD51634ch_lo0046	Wild-type	55	4459.64
PD51634	PD51634ch_lo0034	Wild-type	55	4818.03
PD51634	PD51634ch_lo0045	Wild-type	55	3512.25
PD51634	PD51634ch_lo0037	Wild-type	55	4425.49
PD51634	PD51634ch_lo0038	Wild-type	55	4226.23
PD51634	PD51634ch_lo0001	Wild-type	55	3930.19
PD51634	PD51634ch_lo0007	Other	55	3711.89
PD51634	PD51634ch_lo0051	Other	55	4172.08
PD51634	PD51634ch_lo0053	Wild-type	55	4718.85
PD51634	PD51634ch_lo0025	Wild-type	55	4414.69
PD51634	PD51634ch_lo0052	Wild-type	55	3662.69
PD51633	PD51633ae	Wild-type	52	4201.62
PD51633	PD51633n	Wild-type	52	3926.66
PD51633	PD51633af	Wild-type	52	4514.27
PD51633	PD51633k	Wild-type	52	3556.65
PD51633	PD51633a_lo0010	Wild-type	52	3593.41
PD51633	PD51633ap	Wild-type	52	3505.35
PD51633	PD51633c	Wild-type	52	4634.02
PD51633	PD51633s	Wild-type	52	4850.9
PD51633	PD51633a_lo0102	Other	52	4014.44
PD51633	PD51633a_lo0116	Wild-type	52	4166.65
PD51633	PD51633v	Wild-type	52	4231.93
PD51633	PD51633d	Wild-type	52	4345.32
PD51633	PD51633a_lo0002	Wild-type	52	3790.81
PD51633	PD51633m	Wild-type	52	3715.11
PD51633	PD51633a_lo0143	Wild-type	52	3245.57
PD51633	PD51633an	Wild-type	52	4259.95
PD51633	PD51633a_lo0099	Wild-type	52	4494.88
PD51633	PD51633bf	Wild-type	52	4210.08
PD51633	PD51633h	Wild-type	52	3605.9
PD51633	PD51633a_lo0120	*BCR::ABL1*	52	2841.41
PD51633	PD51633aw	*BCR::ABL1*	52	3407.9
PD51633	PD51633a_lo0127	*BCR::ABL1*	52	3838.59
PD51633	PD51633ax	*BCR::ABL1*	52	2622.43
PD51633	PD51633a_lo0122	Wild-type	52	3430.64
PD51633	PD51633a_lo0100	Wild-type	52	3754.08
PD51633	PD51633am	Wild-type	52	3589.56
PD51633	PD51633a_lo0115	Wild-type	52	3907.14
PD51633	PD51633a_lo0139	Wild-type	52	2890.16
PD51633	PD51633a_lo0004	Wild-type	52	3591.12
PD51633	PD51633ao	Wild-type	52	4720.4
PD51633	PD51633au	Wild-type	52	3853.82
PD51633	PD51633a_lo0003	Wild-type	52	2906.08
PD51633	PD51633a_lo0012	Wild-type	52	3406.95
PD51633	PD51633ay	Wild-type	52	4078.48
PD51633	PD51633as	Wild-type	52	3538.14
PD51633	PD51633a_lo0005	Wild-type	52	3540.16
PD51633	PD51633i	Wild-type	52	4323.99
PD51633	PD51633p	Wild-type	52	3660.4
PD51633	PD51633bn	Wild-type	52	3594.2
PD51633	PD51633l	Wild-type	52	4573.89
PD51633	PD51633al	Wild-type	52	4976.46
PD51633	PD51633y	Wild-type	52	3710.77
PD51633	PD51633a_lo0031	Wild-type	52	3336.44
PD51633	PD51633ab	Wild-type	52	3691.83
PD51633	PD51633ar	Wild-type	52	4991.13
PD51633	PD51633az	Wild-type	52	4212.63
PD51633	PD51633a_lo0009	Wild-type	52	3049.08
PD51633	PD51633bj	Wild-type	52	4157.09
PD51633	PD51633a_lo0001	Wild-type	52	3640.89
PD51633	PD51633r	Wild-type	52	3211.16
PD51633	PD51633g	Wild-type	52	4045.13
PD51633	PD51633q	Wild-type	52	3842.06
PD51633	PD51633a_lo0128	Wild-type	52	3979.19
PD51633	PD51633x	Wild-type	52	3672.7
PD51633	PD51633f	Wild-type	52	4475.67
PD51633	PD51633ac	Other	52	3739.87
PD51633	PD51633bl	Wild-type	52	4381.87
PD51633	PD51633bo	Wild-type	52	3679.12
PD51633	PD51633a_lo0144	Wild-type	52	3363.79
PD51633	PD51633a_lo0019	Wild-type	52	3583.55
PD51633	PD51633av	Wild-type	52	5123.13
PD51633	PD51633a_lo0052	Wild-type	52	3396.68
PD51633	PD51633u	Wild-type	52	4725.77
PD51633	PD51633a_lo0114	Other	52	3428.72
PD51633	PD51633j	Wild-type	52	3643.04
PD51633	PD51633a_lo0088	Wild-type	52	3135.26
PD51633	PD51633be	Wild-type	52	4263.36
PD51633	PD51633a_lo0006	Wild-type	52	3487.33
PD51633	PD51633a_lo0008	Wild-type	52	3359.37
PD51633	PD51633w	Wild-type	52	4186.34
PD51633	PD51633a_lo0007	Wild-type	52	3136.86
PD51633	PD51633ad	Wild-type	52	4300.17
PD51633	PD51633aj	Wild-type	52	4290.57
PD51633	PD51633bg	Wild-type	52	3960.76
PD51633	PD51633bb	Wild-type	52	4266.22
PD51633	PD51633a_lo0119	Wild-type	52	3436.3
PD51633	PD51633a_lo0117	Wild-type	52	4024.31
PD51633	PD51633t	Wild-type	52	3967.71
PD51633	PD51633o	Wild-type	52	3849.22
PD51633	PD51633ag	Wild-type	52	3943.2
PD51633	PD51633b	Wild-type	52	4504.88
PD51632	PD51632n	*BCR::ABL1*	55	4003.23
PD51632	PD51632aj	*BCR::ABL1*	55	4345.69
PD51632	PD51632bd	*BCR::ABL1*	55	3273.26
PD51632	PD51632aq	*BCR::ABL1*	55	3342.91
PD51632	PD51632af	*BCR::ABL1*	55	4712.29
PD51632	PD51632bl	*BCR::ABL1*	55	3896.5
PD51632	PD51632e	*BCR::ABL1*	55	3446.16
PD51632	PD51632as	*BCR::ABL1*	55	4073.63
PD51632	PD51632av	*BCR::ABL1*	55	3290.33
PD51632	PD51632ai	*BCR::ABL1*	55	3683.96
PD51632	PD51632am	*BCR::ABL1*	55	2344.21
PD51632	PD51632w	*BCR::ABL1*	55	2748.68
PD51632	PD51632by	*BCR::ABL1*	55	3568.25
PD51632	PD51632d	*BCR::ABL1*	55	3872.93
PD51632	PD51632j	*BCR::ABL1*	55	3147.99
PD51632	PD51632bw	*BCR::ABL1*	55	3620.99
PD51632	PD51632c	*BCR::ABL1*	55	2978.2
PD51632	PD51632f	*BCR::ABL1*	55	3522.26
PD51632	PD51632bj	*BCR::ABL1*	55	2677.49
PD51632	PD51632bu	*BCR::ABL1*	55	3577.81
PD51632	PD51632r	*BCR::ABL1*	55	3245.06
PD51632	PD51632ab	*BCR::ABL1*	55	3874.2
PD51632	PD51632bm	*BCR::ABL1*	55	4003.59
PD51632	PD51632ag	*BCR::ABL1*	55	2896.61
PD51632	PD51632au	*BCR::ABL1*	55	4010.63
PD51632	PD51632ak	*BCR::ABL1*	55	4010.91
PD51632	PD51632bs	*BCR::ABL1*	55	3126.35
PD51632	PD51632bz	*BCR::ABL1*	55	3068.36
PD51632	PD51632al	*BCR::ABL1*	55	2906.31
PD51632	PD51632bc	*BCR::ABL1*	55	3014.67
PD51632	PD51632cd	*BCR::ABL1*	55	3339.4
PD51632	PD51632p	*BCR::ABL1*	55	4329.9
PD51632	PD51632be	*BCR::ABL1*	55	2897.62
PD51632	PD51632u	*BCR::ABL1*	55	3130.05
PD51632	PD51632ay	*BCR::ABL1*	55	3067.14
PD51632	PD51632q	*BCR::ABL1*	55	3803.52
PD51632	PD51632s	*BCR::ABL1*	55	3387.64
PD51632	PD51632b	*BCR::ABL1*	55	3685.83
PD51632	PD51632aw	*BCR::ABL1*	55	3424.98
PD51632	PD51632ce	*BCR::ABL1*	55	2991.44
PD51632	PD51632an	*BCR::ABL1*	55	3462.54
PD51632	PD51632br	*BCR::ABL1*	55	4070.79
PD51632	PD51632ae	*BCR::ABL1*	55	3504.95
PD51632	PD51632x	*BCR::ABL1*	55	3303.46
PD51632	PD51632ar	*BCR::ABL1*	55	3092.94
PD51632	PD51632bq	*BCR::ABL1*	55	3527.95
PD51632	PD51632bg	*BCR::ABL1*	55	2802.61
PD51632	PD51632cc	*BCR::ABL1*	55	2721.12
PD51632	PD51632bt	*BCR::ABL1*	55	3872.53
PD51632	PD51632ao	*BCR::ABL1*	55	3746.41
PD51632	PD51632h	*BCR::ABL1*	55	3587.48
PD51632	PD51632i	*BCR::ABL1*	55	4132.22
PD51632	PD51632bo	*BCR::ABL1*	55	2844.21
PD51632	PD51632o	*BCR::ABL1*	55	4161.06
PD51632	PD51632bi	*BCR::ABL1*	55	4343.58
PD51632	PD51632m	*BCR::ABL1*	55	3850.07
PD51632	PD51632bh	*BCR::ABL1*	55	2890.97
PD51632	PD51632bn	*BCR::ABL1*	55	3216.49
PD51632	PD51632bb	*BCR::ABL1*	55	3021.04
PD51632	PD51632aa_lo0025	Wild-type	59	4297.47
PD51632	PD51632aa_lo0010	Wild-type	59	3091.53
PD51632	PD51632aa_lo0004	Wild-type	59	4345.28
PD51632	PD51632aa_lo0017	Wild-type	59	3698.81
PD51632	PD51632aa_lo0027	Wild-type	59	3922.84
PD51632	PD51632y	Wild-type	55	3857.37
PD51632	PD51632aa_lo0014	Other	59	3582.99
PD51632	PD51632aa_lo0026	Wild-type	59	3900.21
PD51632	PD51632aa_lo0006	Other	59	4111.49
PD51632	PD51632aa_lo0023	Wild-type	59	3609.3
PD51632	PD51632aa_lo0015	Wild-type	59	3377.48
PD51632	PD51632aa_lo0005	Wild-type	59	4124.03
PD51632	PD51632aa_lo0021	Wild-type	59	3420.01
PD51632	PD51632aa_lo0028	Wild-type	59	4919.39
PD51632	PD51632aa_lo0003	Wild-type	59	3903.54
PD51632	PD51632ac	Wild-type	55	4333.72
PD51632	PD51632aa_lo0012	Wild-type	59	3890.61
PD51632	PD51632aa_lo0013	Wild-type	59	4426.33
PD51632	PD51632aa_lo0002	Wild-type	59	4561.6
PD51632	PD51632aa_lo0022	Wild-type	59	3511.2
PD51632	PD51632aa_lo0020	Wild-type	59	4486.51
PD51632	PD51632aa_lo0007	Wild-type	59	3194.62
PD51632	PD51632aa_lo0018	Wild-type	59	3914.57
PD51632	PD51632aa_lo0008	Wild-type	59	3297.58
PD51635	PD51635aa_lo0046	Wild-type	70	3882.96
PD51635	PD51635aa_lo0042	Wild-type	70	4357.39
PD51635	PD51635aa_lo0072	Wild-type	70	3656.55
PD51635	PD51635aa_lo0015	Wild-type	70	6226.49
PD51635	PD51635aa_lo0011	Wild-type	70	3934.37
PD51635	PD51635aa_lo0081	Wild-type	70	4110.04
PD51635	PD51635aa_lo0078	Wild-type	70	4362.76
PD51635	PD51635aa_lo0057	Other	70	3447.82
PD51635	PD51635aa_lo0019	Other	70	3876.64
PD51635	PD51635aa_lo0008	Other	70	4129.94
PD51635	PD51635aa_lo0006	Other	70	4088.53
PD51635	PD51635aa_lo0055	Other	70	3571.72
PD51635	PD51635aa_lo0074	Wild-type	70	4564.27
PD51635	PD51635aa_lo0040	Wild-type	70	4245.96
PD51635	PD51635aa_lo0033	Wild-type	70	3898.24
PD51635	PD51635aa_lo0089	Wild-type	70	5285.22
PD51635	PD51635aa_lo0065	Wild-type	70	3998.85
PD51635	PD51635aa_lo0059	Wild-type	70	3992.62
PD51635	PD51635aa_lo0028	Wild-type	70	5052.06
PD51635	PD51635aa_lo0063	Wild-type	70	5282
PD51635	PD51635aa_lo0045	Other	70	4543.67
PD51635	PD51635aa_lo0002	Other	70	3640.02
PD51635	PD51635aa_lo0087	Wild-type	70	4332.17
PD51635	PD51635aa_lo0020	Wild-type	70	4367.53
PD51635	PD51635aa_lo0062	Wild-type	70	3083.21
PD51635	PD51635aa_lo0070	Wild-type	70	3570.99
PD51635	PD51635aa_lo0021	Wild-type	70	3442.64
PD51635	PD51635aa_lo0061	Wild-type	70	3590.44
PD51635	PD51635aa_lo0092	Wild-type	70	4761.01
PD51635	PD51635aa_lo0091	Wild-type	70	3193.52
PD51635	PD51635aa_lo0049	Wild-type	70	4161.62
PD51635	PD51635aa_lo0053	Wild-type	70	3470.85
PD51635	PD51635aa_lo0047	Wild-type	70	3596.96
PD51635	PD51635aa_lo0093	Wild-type	70	4437.2
PD51635	PD51635aa_lo0039	Wild-type	70	3455.26
PD51635	PD51635aa_lo0003	Wild-type	70	4585.14
PD51635	PD51635aa_lo0013	Other	70	3773.65
PD51635	PD51635aa_lo0009	Wild-type	70	3899.61
PD51635	PD51635aa_lo0004	Wild-type	70	4346.28
PD51635	PD51635aa_lo0060	Wild-type	70	4193.49
PD51635	PD51635aa_lo0026	Other	70	3823.25
PD51635	PD51635aa_lo0043	Wild-type	70	5208.73
PD51635	PD51635aa_lo0071	Wild-type	70	3706.5
PD51635	PD51635aa_lo0016	Wild-type	70	3427.15
PD51635	PD51635aa_lo0077	Wild-type	70	3277.93
PD51635	PD51635aa_lo0082	Wild-type	70	4200.87
PD51635	PD51635aa_lo0014	Wild-type	70	3247.43
PD51635	PD51635aa_lo0031	Wild-type	70	3155.83
PD51635	PD51635aa_lo0034	Other	70	3785.66
PD51635	PD51635aa_lo0001	Other	70	3886.52
PD51635	PD51635aa_lo0064	Other	70	3795.54
PD51635	PD51635aa_lo0029	Other	70	4107.47
PD51635	PD51635aa_lo0010	Other	70	4027.83
PD51635	PD51635aa_lo0073	Other	70	3339.47
PD51635	PD51635aa_lo0052	Other	70	3042.04
PD51635	PD51635aa_lo0056	Other	70	3141.62
PD51635	PD51635aa_lo0066	Other	70	4339.16
PD51635	PD51635aa_lo0024	Other	70	3406.09
PD51635	PD51635aa_lo0086	Other	70	3426.3
PD51635	PD51635aa_lo0036	Other	70	3779.91
PD51635	PD51635aa_lo0051	Other	70	3930.89
PD51635	PD51635aa_lo0067	Other	70	4327.21
PD51635	PD51635aa_lo0054	Wild-type	70	3668.04
PD51635	PD51635aa_lo0022	Wild-type	70	3544.92
PD51635	PD51635aa_lo0048	Other	70	4015.42
PD51635	PD51635aa_lo0037	Wild-type	70	3547.67
PD51635	PD51635aa_lo0032	Wild-type	70	4353.55
PD51635	PD51635aa_lo0023	Wild-type	70	3610.93
PD51635	PD51635aa_lo0041	Wild-type	70	3532.08
PD51635	PD51635aa_lo0058	Wild-type	70	4219.9
PD51635	PD51635aa_lo0012	*BCR::ABL1*	70	4284.64
PD51635	PD51635aa_lo0096	*BCR::ABL1*	70	5361.73
PD51635	PD51635w	*BCR::ABL1*	61	5329.38
PD51635	PD51635v	*BCR::ABL1*	61	6173.65
PD51635	PD51635ac	*BCR::ABL1*	61	5846.36
PD51635	PD51635e	*BCR::ABL1*	61	4183.99
PD51635	PD51635h	*BCR::ABL1*	61	3847.7
PD51635	PD51635t	*BCR::ABL1*	61	5576.21
PD51635	PD51635k	*BCR::ABL1*	61	3817.02
PD51635	PD51635u	*BCR::ABL1*	61	3605.71
PD51635	PD51635g	*BCR::ABL1*	61	3678.66
PD51635	PD51635ad	*BCR::ABL1*	61	4750.32
PD51635	PD51635ag	*BCR::ABL1*	61	5033.42
PD51635	PD51635f	*BCR::ABL1*	61	4327.36
PD51635	PD51635p	*BCR::ABL1*	61	3161.42
PD51635	PD51635d	*BCR::ABL1*	61	4344.15
PD51635	PD51635n	*BCR::ABL1*	61	6680.95
PD51635	PD51635c	*BCR::ABL1*	61	4894.97
PD51635	PD51635y	*BCR::ABL1*	61	5029.83
PD51635	PD51635x	*BCR::ABL1*	61	3838.94
PD51635	PD51635l	*BCR::ABL1*	61	4564.42
PD51635	PD51635ae	*BCR::ABL1*	61	4949.59
PD51635	PD51635o	*BCR::ABL1*	61	4280.54
PD51635	PD51635s	*BCR::ABL1*	61	4025.73
PD51635	PD51635q	*BCR::ABL1*	61	4738.43
PD51635	PD51635z	*BCR::ABL1*	61	4546.78
PD51635	PD51635i	*BCR::ABL1*	61	4728.95
PD51635	PD51635ab	*BCR::ABL1*	61	4152.41
PD51635	PD51635m	*BCR::ABL1*	61	3590.66
PD51635	PD51635j	*BCR::ABL1*	61	4779.93
PD51635	PD51635af	*BCR::ABL1*	61	3901.89
PD51635	PD51635ah	*BCR::ABL1*	61	4469.15
PD51635	PD51635aa_lo0084	Wild-type	70	3414.01
PD51635	PD51635aa_lo0068	Other	70	3990.04
PD51635	PD51635aa_lo0027	Other	70	3738.6
PD51635	PD51635aa_lo0035	Other	70	3323.22
PD51635	PD51635aa_lo0007	Other	70	3734.49
PD51635	PD51635aa_lo0017	Other	70	3518.81
PD51635	PD51635aa_lo0076	Other	70	4422.96
PD51635	PD51635aa_lo0088	Other	70	3563.32
PD51635	PD51635aa_lo0018	Other	70	3539.25
PD51635	PD51635aa_lo0083	Wild-type	70	3680.87
PD51635	PD51635aa_lo0080	Other	70	4176.84
PD51635	PD51635aa_lo0085	Other	70	3534.86
PD51635	PD51635aa_lo0005	Other	70	3631.24
PD51635	PD51635aa_lo0069	Wild-type	70	3905.5
PD51635	PD51635aa_lo0030	Wild-type	70	4696.93
PD57333	PD57333a_lo0044	Other	65	4552.75
PD57333	PD57333a_lo0059	Other	65	4135.88
PD57333	PD57333a_lo0031	Other	65	3695.61
PD57333	PD57333a_lo0006	Other	65	4253.4
PD57333	PD57333a_lo0069	Other	65	3563.06
PD57333	PD57333a_lo0010	Wild-type	65	3506.83
PD57333	PD57333a_lo0005	Wild-type	65	4226.7
PD57333	PD57333a_lo0022	Wild-type	65	3615.43
PD57333	PD57333a_lo0049	Wild-type	65	3640.76
PD57333	PD57333a_lo0048	Wild-type	65	4575.71
PD57333	PD57333a_lo0042	Other	65	4732.2
PD57333	PD57333a_lo0076	Wild-type	65	3733.12
PD57333	PD57333a_lo0046	Wild-type	65	3069.43
PD57333	PD57333a_lo0007	Wild-type	65	3310.09
PD57333	PD57333a_lo0028	Wild-type	65	4866.13
PD57333	PD57333a_lo0012	Wild-type	65	3563.57
PD57333	PD57333a_lo0009	Wild-type	65	2804.49
PD57333	PD57333a_lo0019	Wild-type	65	3630.07
PD57333	PD57333a_lo0066	Wild-type	65	3875.13
PD57333	PD57333a_lo0055	Wild-type	65	3970.43
PD57333	PD57333a_lo0054	Wild-type	65	4440.45
PD57333	PD57333a_lo0053	Wild-type	65	3862.22
PD57333	PD57333a_lo0039	Wild-type	65	3626.81
PD57333	PD57333a_lo0063	Wild-type	65	3500.39
PD57333	PD57333a_lo0041	Wild-type	65	3644.12
PD57333	PD57333a_lo0003	Other	65	3162.03
PD57333	PD57333a_lo0072	Wild-type	65	3964.83
PD57333	PD57333a_lo0074	Wild-type	65	4709.88
PD57333	PD57333a_lo0051	Wild-type	65	4926.71
PD57333	PD57333a_lo0073	Wild-type	65	4102.98
PD57333	PD57333a_lo0052	Wild-type	65	5175.54
PD57333	PD57333a_lo0002	Wild-type	65	4052.69
PD57333	PD57333a_lo0020	Wild-type	65	2891.34
PD57333	PD57333a_lo0021	Wild-type	65	3090.11
PD57333	PD57333a_lo0026	Wild-type	65	3504.87
PD57333	PD57333a_lo0047	Wild-type	65	4122.35
PD57333	PD57333a_lo0036	Wild-type	65	5987.55
PD57333	PD57333a_lo0038	Wild-type	65	3900.35
PD57333	PD57333a_lo0014	Wild-type	65	3937.24
PD57333	PD57333a_lo0032	Wild-type	65	3990.55
PD57333	PD57333a_lo0062	Wild-type	65	3862.44
PD57333	PD57333a_lo0064	Wild-type	65	4293.9
PD57333	PD57333a_lo0043	Wild-type	65	3814.77
PD57333	PD57333a_lo0017	Wild-type	65	3810.09
PD57333	PD57333a_lo0001	Wild-type	65	4053.88
PD57333	PD57333a_lo0080	Wild-type	65	2673.05
PD57333	PD57333a_lo0016	Wild-type	65	3369.72
PD57333	PD57333a_lo0068	Wild-type	65	3647.12
PD57333	PD57333a_lo0029	Wild-type	65	3337.57
PD57333	PD57333a_lo0071	Wild-type	65	3461.45
PD57333	PD57333a_lo0008	Wild-type	65	4073.96
PD57333	PD57333a_lo0058	Wild-type	65	4129.86
PD57333	PD57333a_lo0023	Other	65	4520.96
PD57333	PD57333a_lo0013	Other	65	3931.73
PD57333	PD57333a_lo0004	Other	65	3698.07
PD57333	PD57333a_lo0061	Wild-type	65	3715.26
PD57333	PD57333a_lo0060	Wild-type	65	4109.68
PD57333	PD57333a_lo0040	Wild-type	65	4008.68
PD57333	PD57333a_lo0030	Wild-type	65	3187.01
PD57333	PD57333a_lo0037	Wild-type	65	3577.53
PD57333	PD57333a_lo0057	Wild-type	65	3100.33
PD57333	PD57333a_lo0067	Wild-type	65	4357.05
PD57333	PD57333a_lo0033	Wild-type	65	3840.9
PD57333	PD57333a_lo0015	Wild-type	65	3604.49
PD57333	PD57333a_lo0027	Wild-type	65	3128.44
PD57333	PD57333a_lo0024	Wild-type	65	3865.55
PD57333	PD57333a_lo0050	Wild-type	65	3853.3
PD57333	PD57333a_lo0034	Wild-type	65	3585.48
PD57333	PD57333a_lo0070	Wild-type	65	3797.88
PD57333	PD57333a_lo0035	Wild-type	65	3012.03
PD57333	PD57333a_lo0065	Wild-type	65	3368.65
PD57333	PD57333a_lo0045	Wild-type	65	3375.3
PD57333	PD57333a_lo0018	Wild-type	65	3494.24
PD57333	PD57333a_lo0056	Wild-type	65	3713.74
PD57333	PD57333a_lo0011	Wild-type	65	3153.17
PD57332	PD57332c_lo0020	*BCR::ABL1*	81	4182.57
PD57332	PD57332c_lo0005	*BCR::ABL1*	81	3281.62
PD57332	PD57332c_lo0019	*BCR::ABL1*	81	3173.05
PD57332	PD57332c_lo0037	*BCR::ABL1*	81	4126.7
PD57332	PD57332c_lo0002	*BCR::ABL1*	81	3872.31
PD57332	PD57332c_lo0028	*BCR::ABL1*	81	4441.51
PD57332	PD57332c_lo0038	*BCR::ABL1*	81	3562.54
PD57332	PD57332c_lo0015	*BCR::ABL1*	81	3186.48
PD57332	PD57332c_lo0024	*BCR::ABL1*	81	2710.61
PD57332	PD57332c_lo0034	*BCR::ABL1*	81	3659.17
PD57332	PD57332c_lo0036	*BCR::ABL1*	81	4459.15
PD57332	PD57332c_lo0013	*BCR::ABL1*	81	3594.88
PD57332	PD57332c_lo0006	*BCR::ABL1*	81	3540.56
PD57332	PD57332c_lo0035	*BCR::ABL1*	81	2702.88
PD57332	PD57332c_lo0032	*BCR::ABL1*	81	4775.3
PD57332	PD57332c_lo0001	*BCR::ABL1*	81	3292.73
PD57332	PD57332c_lo0031	*BCR::ABL1*	81	3516.69
PD57332	PD57332c_lo0009	*BCR::ABL1*	81	3544.83
PD57332	PD57332c_lo0022	*BCR::ABL1*	81	2861.58
PD57332	PD57332c_lo0008	*BCR::ABL1*	81	3427.65
PD57332	PD57332c_lo0039	*BCR::ABL1*	81	3154.93
PD57332	PD57332c_lo0029	*BCR::ABL1*	81	2921.57
PD57332	PD57332c_lo0010	*BCR::ABL1*	81	3363.64
PD57332	PD57332c_lo0025	*BCR::ABL1*	81	3537.94
PD57332	PD57332c_lo0016	*BCR::ABL1*	81	2268.42
PD57332	PD57332c_lo0004	*BCR::ABL1*	81	3967.11
PD57332	PD57332c_lo0027	*BCR::ABL1*	81	4823.26
PD57332	PD57332c_lo0014	*BCR::ABL1*	81	3538.36
PD57332	PD57332c_lo0021	*BCR::ABL1*	81	2624.14
PD57332	PD57332c_lo0011	*BCR::ABL1*	81	3245.37
PD57332	PD57332c_lo0023	*BCR::ABL1*	81	4727.97
PD57332	PD57332c_lo0026	*BCR::ABL1*	81	4430.17
PD57332	PD57332c_lo0017	*BCR::ABL1*	81	4505.71
PD57332	PD57332c_lo0007	*BCR::ABL1*	81	3410.98
PD57332	PD57332c_lo0003	*BCR::ABL1*	81	4078.69

## Sheet: NUMBERS_figure_3h
Patient	Sample	Age (years)	Driver status	Clonal status	Mean telomere length (bp)
PD51635	PD51635aa_lo0046	70	Wild-type	-	3882.96
PD51635	PD51635aa_lo0042	70	Wild-type	-	4357.39
PD51635	PD51635aa_lo0072	70	Wild-type	-	3656.55
PD51635	PD51635aa_lo0015	70	Wild-type	-	6226.49
PD51635	PD51635aa_lo0011	70	Wild-type	-	3934.37
PD51635	PD51635aa_lo0081	70	Wild-type	-	4110.04
PD51635	PD51635aa_lo0078	70	Wild-type	-	4362.76
PD51635	PD51635aa_lo0057	70	Other	+	3447.82
PD51635	PD51635aa_lo0019	70	Other	+	3876.64
PD51635	PD51635aa_lo0008	70	Other	+	4129.94
PD51635	PD51635aa_lo0006	70	Other	+	4088.53
PD51635	PD51635aa_lo0055	70	Other	+	3571.72
PD51635	PD51635aa_lo0074	70	Wild-type	-	4564.27
PD51635	PD51635aa_lo0040	70	Wild-type	-	4245.96
PD51635	PD51635aa_lo0033	70	Wild-type	-	3898.24
PD51635	PD51635aa_lo0089	70	Wild-type	-	5285.22
PD51635	PD51635aa_lo0065	70	Wild-type	-	3998.85
PD51635	PD51635aa_lo0059	70	Wild-type	-	3992.62
PD51635	PD51635aa_lo0028	70	Wild-type	-	5052.06
PD51635	PD51635aa_lo0063	70	Wild-type	-	5282
PD51635	PD51635aa_lo0045	70	Other	+	4543.67
PD51635	PD51635aa_lo0002	70	Other	+	3640.02
PD51635	PD51635aa_lo0087	70	Wild-type	-	4332.17
PD51635	PD51635aa_lo0020	70	Wild-type	-	4367.53
PD51635	PD51635aa_lo0062	70	Wild-type	+	3083.21
PD51635	PD51635aa_lo0070	70	Wild-type	+	3570.99
PD51635	PD51635aa_lo0021	70	Wild-type	+	3442.64
PD51635	PD51635aa_lo0061	70	Wild-type	-	3590.44
PD51635	PD51635aa_lo0092	70	Wild-type	-	4761.01
PD51635	PD51635aa_lo0091	70	Wild-type	-	3193.52
PD51635	PD51635aa_lo0049	70	Wild-type	-	4161.62
PD51635	PD51635aa_lo0053	70	Wild-type	-	3470.85
PD51635	PD51635aa_lo0047	70	Wild-type	-	3596.96
PD51635	PD51635aa_lo0093	70	Wild-type	-	4437.2
PD51635	PD51635aa_lo0039	70	Wild-type	-	3455.26
PD51635	PD51635aa_lo0003	70	Wild-type	-	4585.14
PD51635	PD51635aa_lo0013	70	Other	+	3773.65
PD51635	PD51635aa_lo0009	70	Wild-type	-	3899.61
PD51635	PD51635aa_lo0004	70	Wild-type	-	4346.28
PD51635	PD51635aa_lo0060	70	Wild-type	-	4193.49
PD51635	PD51635aa_lo0026	70	Other	+	3823.25
PD51635	PD51635aa_lo0043	70	Wild-type	-	5208.73
PD51635	PD51635aa_lo0071	70	Wild-type	-	3706.5
PD51635	PD51635aa_lo0016	70	Wild-type	-	3427.15
PD51635	PD51635aa_lo0077	70	Wild-type	-	3277.93
PD51635	PD51635aa_lo0082	70	Wild-type	-	4200.87
PD51635	PD51635aa_lo0014	70	Wild-type	-	3247.43
PD51635	PD51635aa_lo0031	70	Wild-type	-	3155.83
PD51635	PD51635aa_lo0034	70	Other	+	3785.66
PD51635	PD51635aa_lo0001	70	Other	+	3886.52
PD51635	PD51635aa_lo0064	70	Other	+	3795.54
PD51635	PD51635aa_lo0029	70	Other	+	4107.47
PD51635	PD51635aa_lo0010	70	Other	+	4027.83
PD51635	PD51635aa_lo0073	70	Other	+	3339.47
PD51635	PD51635aa_lo0052	70	Other	+	3042.04
PD51635	PD51635aa_lo0056	70	Other	+	3141.62
PD51635	PD51635aa_lo0066	70	Other	+	4339.16
PD51635	PD51635aa_lo0024	70	Other	+	3406.09
PD51635	PD51635aa_lo0086	70	Other	+	3426.3
PD51635	PD51635aa_lo0036	70	Other	+	3779.91
PD51635	PD51635aa_lo0051	70	Other	+	3930.89
PD51635	PD51635aa_lo0067	70	Other	+	4327.21
PD51635	PD51635aa_lo0054	70	Wild-type	-	3668.04
PD51635	PD51635aa_lo0022	70	Wild-type	+	3544.92
PD51635	PD51635aa_lo0048	70	Other	+	4015.42
PD51635	PD51635aa_lo0037	70	Wild-type	-	3547.67
PD51635	PD51635aa_lo0032	70	Wild-type	-	4353.55
PD51635	PD51635aa_lo0023	70	Wild-type	-	3610.93
PD51635	PD51635aa_lo0041	70	Wild-type	-	3532.08
PD51635	PD51635aa_lo0058	70	Wild-type	-	4219.9
PD51635	PD51635aa_lo0012	70	*BCR::ABL1*	+	4284.64
PD51635	PD51635aa_lo0096	70	*BCR::ABL1*	+	5361.73
PD51635	PD51635w	61	*BCR::ABL1*	+	5329.38
PD51635	PD51635v	61	*BCR::ABL1*	+	6173.65
PD51635	PD51635ac	61	*BCR::ABL1*	+	5846.36
PD51635	PD51635e	61	*BCR::ABL1*	+	4183.99
PD51635	PD51635h	61	*BCR::ABL1*	+	3847.7
PD51635	PD51635t	61	*BCR::ABL1*	+	5576.21
PD51635	PD51635k	61	*BCR::ABL1*	+	3817.02
PD51635	PD51635u	61	*BCR::ABL1*	+	3605.71
PD51635	PD51635g	61	*BCR::ABL1*	+	3678.66
PD51635	PD51635ad	61	*BCR::ABL1*	+	4750.32
PD51635	PD51635ag	61	*BCR::ABL1*	+	5033.42
PD51635	PD51635f	61	*BCR::ABL1*	+	4327.36
PD51635	PD51635p	61	*BCR::ABL1*	+	3161.42
PD51635	PD51635d	61	*BCR::ABL1*	+	4344.15
PD51635	PD51635n	61	*BCR::ABL1*	+	6680.95
PD51635	PD51635c	61	*BCR::ABL1*	+	4894.97
PD51635	PD51635y	61	*BCR::ABL1*	+	5029.83
PD51635	PD51635x	61	*BCR::ABL1*	+	3838.94
PD51635	PD51635l	61	*BCR::ABL1*	+	4564.42
PD51635	PD51635ae	61	*BCR::ABL1*	+	4949.59
PD51635	PD51635o	61	*BCR::ABL1*	+	4280.54
PD51635	PD51635s	61	*BCR::ABL1*	+	4025.73
PD51635	PD51635q	61	*BCR::ABL1*	+	4738.43
PD51635	PD51635z	61	*BCR::ABL1*	+	4546.78
PD51635	PD51635i	61	*BCR::ABL1*	+	4728.95
PD51635	PD51635ab	61	*BCR::ABL1*	+	4152.41
PD51635	PD51635m	61	*BCR::ABL1*	+	3590.66
PD51635	PD51635j	61	*BCR::ABL1*	+	4779.93
PD51635	PD51635af	61	*BCR::ABL1*	+	3901.89
PD51635	PD51635ah	61	*BCR::ABL1*	+	4469.15
PD51635	PD51635aa_lo0084	70	Wild-type	-	3414.01
PD51635	PD51635aa_lo0068	70	Other	+	3990.04
PD51635	PD51635aa_lo0027	70	Other	+	3738.6
PD51635	PD51635aa_lo0035	70	Other	+	3323.22
PD51635	PD51635aa_lo0007	70	Other	+	3734.49
PD51635	PD51635aa_lo0017	70	Other	+	3518.81
PD51635	PD51635aa_lo0076	70	Other	+	4422.96
PD51635	PD51635aa_lo0088	70	Other	+	3563.32
PD51635	PD51635aa_lo0018	70	Other	+	3539.25
PD51635	PD51635aa_lo0083	70	Wild-type	-	3680.87
PD51635	PD51635aa_lo0080	70	Other	+	4176.84
PD51635	PD51635aa_lo0085	70	Other	+	3534.86
PD51635	PD51635aa_lo0005	70	Other	+	3631.24
PD51635	PD51635aa_lo0069	70	Wild-type	-	3905.5
PD51635	PD51635aa_lo0030	70	Wild-type	-	4696.93

## Sheet: NUMBERS_Figure_4a
Donor	latency_median	latency_lb	latency_ub
PD51632	4.92018	3.7771	6.54384
PD51633	13.0839	10.4995	15.9638
PD51634	6.29583	5.03421	7.99564
PD51635	13.9512	11.9903	16.1578
PD56961	3.94441	3.0162	5.24697
PD57334	3.17504	2.3877	4.1869
PD57335	4.37263	3.43413	5.80304
PD57332	10.3154	7.9402	13.4163

## Sheet: NUMBERS_Figure_4b
Donor	S_median	S_lb	S_ub
PD51632	193.569	86.4536	437.243
PD51633	1.79867	1.04467	7.8214
PD51634	26.9796	16.9738	43.0619
PD51635	1.14378	1.04156	1.24852
PD56961	267.824	117.647	629.863
PD57334	989967	9066.34	1.34769e+08
PD57335	735.226	240.127	2398.47
PD57332	2.44657	1.8288	3.24614

[truncated: 7 more sheets: NUMBERS_Figure_4c, NUMBERS_Figure_4d, extended_data_3a, extended_data_3b, extended_data_4, extended_data_5a, extended_data_5b]
